# Supplementary material for: Cheetah Reunion – The Challenge of Finding Your Friends Again
Source: PLoS One. 2016 Dec 7;11(12):e0166864. doi: 10.1371/journal.pone.0166864 (PMC5142782; doi:10.1371/journal.pone.0166864)
Supplement: S1 Table — Data interpolated to 5-minute fixes at fixed time points. (TXT) [file pone.0166864.s003.txt]

GPS position and UTC time interpolated from original data to 5 minute fixes						
	cheetah CH1	cheetah CH2	cheetah CH3	cheetah CH1	cheetah CH2	cheetah CH3
UTC time	Latitude (deg)	Latitude (deg)	Latitude (deg)	Longitude (deg)	Longitude (deg)	Longitude (deg)
07/07/2014 16:05	-21.8292827	-21.82955983	-21.82987269	21.8156197	21.81510741	21.81559909
07/07/2014 16:10	-21.82802029	-21.82965267	-21.83267738	21.81457544	21.81500858	21.81557735
07/07/2014 16:15	-21.82652726	-21.82974551	-21.83505873	21.81347035	21.81490975	21.81655917
07/07/2014 16:20	-21.82636132	-21.82983403	-21.83567822	21.81348307	21.81480478	21.81796668
07/07/2014 16:25	-21.82619538	-21.82985547	-21.83584884	21.81349578	21.81480292	21.81891575
07/07/2014 16:30	-21.82602945	-21.82985825	-21.83602555	21.8135085	21.81483137	21.819215
07/07/2014 16:35	-21.82586351	-21.82985673	-21.8362135	21.81352122	21.81479918	21.81930921
07/07/2014 16:40	-21.82569758	-21.82985269	-21.83618326	21.81353393	21.81478631	21.81879323
07/07/2014 16:45	-21.82567442	-21.82985162	-21.83563093	21.81349372	21.81478618	21.81693182
07/07/2014 16:50	-21.82564241	-21.8298521	-21.83560658	21.81375084	21.81478687	21.8169159
07/07/2014 16:55	-21.82565752	-21.82985257	-21.83558223	21.81378534	21.81478756	21.81689998
07/07/2014 17:00	-21.82567965	-21.82985305	-21.83555789	21.81376224	21.81478826	21.81688405
07/07/2014 17:05	-21.8256762	-21.82985352	-21.83553354	21.81376248	21.81478895	21.81686813
07/07/2014 17:10	-21.82567274	-21.829854	-21.83550919	21.81376271	21.81478965	21.81685221
07/07/2014 17:15	-21.82566929	-21.82985447	-21.83548485	21.81376295	21.81479034	21.81683628
07/07/2014 17:20	-21.82566584	-21.82985494	-21.8354605	21.81376319	21.81479104	21.81682036
07/07/2014 17:25	-21.82566239	-21.82985542	-21.83543615	21.81376343	21.81479173	21.81680444
07/07/2014 17:30	-21.82565894	-21.82985589	-21.83541181	21.81376367	21.81479242	21.81678851
07/07/2014 17:35	-21.82565548	-21.82985637	-21.83538746	21.8137639	21.81479312	21.81677259
07/07/2014 17:40	-21.82565203	-21.82985684	-21.83536311	21.81376414	21.81479381	21.81675667
07/07/2014 17:45	-21.82564858	-21.82985013	-21.8353359	21.81376438	21.81478352	21.81673865
07/07/2014 17:50	-21.82564513	-21.82985113	-21.83529165	21.81376462	21.81478038	21.81670673
07/07/2014 17:55	-21.82564167	-21.82985304	-21.83527808	21.81376486	21.81477814	21.81669326
07/07/2014 18:00	-21.82563822	-21.82985495	-21.83527071	21.81376509	21.81477591	21.81669568
07/07/2014 18:05	-21.82563477	-21.8298549	-21.83527737	21.81376533	21.81477725	21.81672109
07/07/2014 18:10	-21.82563132	-21.82985327	-21.83525224	21.81376557	21.81478552	21.81670267
07/07/2014 18:15	-21.82562787	-21.82988824	-21.83485382	21.81376581	21.81475305	21.81634939
07/07/2014 18:20	-21.82562615	-21.82988892	-21.83401243	21.81376812	21.81477236	21.81605048
07/07/2014 18:25	-21.82563144	-21.82988952	-21.83384268	21.81377881	21.81477214	21.81576054
07/07/2014 18:30	-21.82563674	-21.82989013	-21.83382832	21.81378949	21.81477191	21.81575521
07/07/2014 18:35	-21.82564203	-21.82989073	-21.83381513	21.81380018	21.81477169	21.8157521
07/07/2014 18:40	-21.82564732	-21.82989133	-21.83367993	21.81381087	21.81477147	21.8153729
07/07/2014 18:45	-21.82565262	-21.82989193	-21.83329906	21.81382155	21.81477125	21.81460179
07/07/2014 18:50	-21.82565791	-21.82989254	-21.83296004	21.81383224	21.81477103	21.81416824
07/07/2014 18:55	-21.82566703	-21.82973639	-21.83045953	21.81383799	21.81470884	21.81423952
07/07/2014 19:00	-21.82576905	-21.82887277	-21.82662943	21.81387322	21.8144756	21.81420401
07/07/2014 19:05	-21.82647975	-21.82794715	-21.82644574	21.81407436	21.81428465	21.81392094
07/07/2014 19:10	-21.8282503	-21.82835116	-21.82826474	21.81399384	21.81419047	21.81384774
07/07/2014 19:15	-21.82913049	-21.82903771	-21.82911478	21.81375368	21.81385951	21.81381513
07/07/2014 19:20	-21.82914585	-21.82915431	-21.82913344	21.81363015	21.8136295	21.81381086
07/07/2014 19:25	-21.82912009	-21.82916013	-21.82915209	21.81362966	21.81363823	21.81380659
07/07/2014 19:30	-21.82913435	-21.82915743	-21.82917075	21.81359674	21.81363654	21.81380233
07/07/2014 19:35	-21.82914176	-21.82915472	-21.8291894	21.81360179	21.81363485	21.81379806
07/07/2014 19:40	-21.82914917	-21.82915201	-21.82920806	21.81360685	21.81363316	21.81379379
07/07/2014 19:45	-21.82915658	-21.82914931	-21.82922671	21.8136119	21.81363147	21.81378953
07/07/2014 19:50	-21.82916399	-21.82913302	-21.82921929	21.81361695	21.8135939	21.8137014
07/07/2014 19:55	-21.82879502	-21.82894522	-21.8288347	21.81323454	21.81310335	21.81328938
07/07/2014 20:00	-21.82819683	-21.82871186	-21.82822134	21.81272777	21.81262158	21.81270816
07/07/2014 20:05	-21.82726175	-21.8278497	-21.82767992	21.8121252	21.81225053	21.8122128
07/07/2014 20:10	-21.82594348	-21.82617147	-21.826015	21.81139563	21.81148758	21.81143007
07/07/2014 20:15	-21.82509535	-21.82460968	-21.82476849	21.81106085	21.81099495	21.81101399
07/07/2014 20:20	-21.82461396	-21.82441602	-21.82444766	21.81097661	21.81094156	21.8110298
07/07/2014 20:25	-21.8244326	-21.82443181	-21.82445265	21.81094643	21.81103054	21.81103514
07/07/2014 20:30	-21.82443601	-21.82443048	-21.82445765	21.81094954	21.81101112	21.81104049
07/07/2014 20:35	-21.82443941	-21.82442914	-21.82445281	21.81095265	21.8109917	21.811012
07/07/2014 20:40	-21.82444233	-21.82442781	-21.82444623	21.81095543	21.81097228	21.81097748
07/07/2014 20:45	-21.82444242	-21.82442647	-21.82442983	21.81095406	21.81095286	21.81093937
07/07/2014 20:50	-21.82444189	-21.8244365	-21.82445681	21.81093956	21.81094317	21.81094017
07/07/2014 20:55	-21.82446059	-21.8244555	-21.82445498	21.81093866	21.81095275	21.81096397
07/07/2014 21:00	-21.8244712	-21.82445082	-21.82444502	21.81094211	21.81096039	21.81097184
07/07/2014 21:05	-21.8244715	-21.82445286	-21.82444739	21.81094383	21.81096161	21.81097049
07/07/2014 21:10	-21.82447181	-21.82445489	-21.82444977	21.81094555	21.81096283	21.81096914
07/07/2014 21:15	-21.82447212	-21.82445693	-21.82445214	21.81094728	21.81096404	21.8109678
07/07/2014 21:20	-21.82447242	-21.82445896	-21.82445451	21.810949	21.81096526	21.81096645
07/07/2014 21:25	-21.82446933	-21.824461	-21.82445688	21.81095284	21.81096648	21.81096511
07/07/2014 21:30	-21.82446154	-21.82446304	-21.82445925	21.81095914	21.81096769	21.81096376
07/07/2014 21:35	-21.82445477	-21.82446507	-21.82446163	21.81095237	21.81096891	21.81096241
07/07/2014 21:40	-21.824448	-21.82446711	-21.824464	21.8109456	21.81097013	21.81096107
07/07/2014 21:45	-21.82444	-21.82444848	-21.82442903	21.81097617	21.81094987	21.81098015
07/07/2014 21:50	-21.82443751	-21.82443646	-21.82440316	21.81099011	21.81093751	21.81099271
07/07/2014 21:55	-21.82443751	-21.82443825	-21.82440449	21.81098899	21.81094025	21.81098922
07/07/2014 22:00	-21.82443752	-21.82444005	-21.82440583	21.81098788	21.81094299	21.81098574
07/07/2014 22:05	-21.82443753	-21.82444184	-21.82440716	21.81098676	21.81094573	21.81098225
07/07/2014 22:10	-21.82443754	-21.82444364	-21.82440849	21.81098565	21.81094847	21.81097877
07/07/2014 22:15	-21.82443754	-21.82444544	-21.82440982	21.81098453	21.81095121	21.81097528
07/07/2014 22:20	-21.82443755	-21.82444723	-21.82441115	21.81098342	21.81095395	21.8109718
07/07/2014 22:25	-21.82443756	-21.82444903	-21.82441248	21.8109823	21.81095669	21.81096831
07/07/2014 22:30	-21.82443757	-21.82445082	-21.82441382	21.81098119	21.81095943	21.81096483
07/07/2014 22:35	-21.82443758	-21.82445262	-21.82441515	21.81098007	21.81096217	21.81096134
07/07/2014 22:40	-21.82443758	-21.82445442	-21.82441648	21.81097896	21.81096491	21.81095786
07/07/2014 22:45	-21.82443759	-21.82445621	-21.82441781	21.81097784	21.81096765	21.81095437
07/07/2014 22:50	-21.8244376	-21.82445682	-21.82441914	21.81097673	21.8109676	21.81095089
07/07/2014 22:55	-21.82443761	-21.82445625	-21.82442047	21.81097561	21.81096482	21.8109474
07/07/2014 23:00	-21.82443762	-21.82445569	-21.82442181	21.8109745	21.81096204	21.81094392
07/07/2014 23:05	-21.82443762	-21.82445513	-21.82442314	21.81097338	21.81095927	21.81094043
07/07/2014 23:10	-21.82443763	-21.82445456	-21.82442447	21.81097227	21.81095649	21.81093695
07/07/2014 23:15	-21.82443764	-21.824454	-21.8244258	21.81097115	21.81095371	21.81093347
07/07/2014 23:20	-21.82443765	-21.82445344	-21.82442603	21.81097004	21.81095094	21.81093111
07/07/2014 23:25	-21.82443765	-21.82445287	-21.82442535	21.81096892	21.81094816	21.81092967
07/07/2014 23:30	-21.82443766	-21.82445231	-21.82442467	21.81096781	21.81094539	21.81092823
07/07/2014 23:35	-21.82443767	-21.82445175	-21.82442399	21.81096669	21.81094261	21.81092679
07/07/2014 23:40	-21.82443768	-21.82445142	-21.82442332	21.81096558	21.81094415	21.81092535
07/07/2014 23:44	-21.82443769	-21.82445202	-21.82442264	21.81096446	21.81096255	21.81092391
07/07/2014 23:49	-21.82443769	-21.82445261	-21.82442196	21.81096335	21.81098094	21.81092247
07/07/2014 23:54	-21.82443802	-21.82445245	-21.82442128	21.81096247	21.81099445	21.81092103
07/07/2014 23:59	-21.82443934	-21.82444888	-21.8244206	21.81096234	21.81098589	21.81091959
08/07/2014 00:04	-21.82444066	-21.8244453	-21.82441993	21.81096221	21.81097734	21.81091815
08/07/2014 00:09	-21.82444198	-21.82444173	-21.82441925	21.81096209	21.81096878	21.81091671
08/07/2014 00:14	-21.8244433	-21.82443815	-21.82441857	21.81096196	21.81096023	21.81091527
08/07/2014 00:19	-21.82444462	-21.82443458	-21.82442241	21.81096183	21.81095167	21.81092061
08/07/2014 00:24	-21.82444594	-21.824431	-21.82442925	21.8109617	21.81094312	21.81093045
08/07/2014 00:29	-21.82444726	-21.82442743	-21.82443609	21.81096158	21.81093456	21.81094028
08/07/2014 00:34	-21.82444858	-21.82442807	-21.82444293	21.81096145	21.81093273	21.81095011
08/07/2014 00:39	-21.8244499	-21.82443042	-21.82444976	21.81096132	21.81093362	21.81095995
08/07/2014 00:44	-21.82445123	-21.82443277	-21.8244566	21.81096119	21.81093452	21.81096978
08/07/2014 00:49	-21.82445255	-21.82443511	-21.82446344	21.81096107	21.81093541	21.81097961
08/07/2014 00:54	-21.82445387	-21.82443746	-21.82447028	21.81096094	21.8109363	21.81098945
08/07/2014 00:59	-21.82445519	-21.82443981	-21.82447712	21.81096081	21.81093719	21.81099928
08/07/2014 01:04	-21.8244606	-21.82444216	-21.8244744	21.81094985	21.81093808	21.81099552
08/07/2014 01:09	-21.8244664	-21.82444451	-21.82447157	21.81093788	21.81093897	21.81099159
08/07/2014 01:14	-21.8244722	-21.82444685	-21.82446874	21.81092591	21.81093986	21.81098766
08/07/2014 01:19	-21.824478	-21.8244492	-21.82446591	21.81091394	21.81094075	21.81098374
08/07/2014 01:24	-21.8244664	-21.82445155	-21.82446308	21.81092929	21.81094164	21.81097981
08/07/2014 01:29	-21.82445539	-21.8244539	-21.82446025	21.81094022	21.81094253	21.81097588
08/07/2014 01:34	-21.8244512	-21.8244539	-21.82445742	21.81093831	21.81094351	21.81097195
08/07/2014 01:39	-21.82444701	-21.82444974	-21.82445459	21.81093641	21.81094465	21.81096802
08/07/2014 01:44	-21.82444282	-21.82444558	-21.82445176	21.81093451	21.8109458	21.81096409
08/07/2014 01:49	-21.82443862	-21.82444141	-21.82444893	21.8109326	21.81094694	21.81096017
08/07/2014 01:54	-21.82443443	-21.82443725	-21.8244461	21.8109307	21.81094809	21.81095624
08/07/2014 01:59	-21.82443024	-21.82443309	-21.82444327	21.8109288	21.81094923	21.81095231
08/07/2014 02:04	-21.82442822	-21.82442892	-21.82444044	21.81092776	21.81095037	21.81094838
08/07/2014 02:09	-21.8244299	-21.82442476	-21.82443761	21.81092819	21.81095152	21.81094445
08/07/2014 02:14	-21.82443158	-21.82443004	-21.82443692	21.81092863	21.81093982	21.81094192
08/07/2014 02:19	-21.82443326	-21.82443636	-21.82443835	21.81092906	21.8109326	21.81094075
08/07/2014 02:24	-21.82443494	-21.82443837	-21.82443978	21.81092949	21.81093555	21.81093959
08/07/2014 02:29	-21.82443662	-21.82444038	-21.82444121	21.81092992	21.8109385	21.81093843
08/07/2014 02:34	-21.8244383	-21.8244424	-21.82444264	21.81093036	21.81094146	21.81093727
08/07/2014 02:39	-21.82443998	-21.82444441	-21.82444407	21.81093079	21.81094441	21.8109361
08/07/2014 02:44	-21.82444166	-21.82444642	-21.8244455	21.81093122	21.81094736	21.81093494
08/07/2014 02:49	-21.82444334	-21.82444843	-21.82444693	21.81093166	21.81095031	21.81093378
08/07/2014 02:54	-21.82444485	-21.82445044	-21.82444836	21.81092765	21.81095326	21.81093261
08/07/2014 02:59	-21.82444627	-21.82445246	-21.82444979	21.81092142	21.81095621	21.81093145
08/07/2014 03:04	-21.82444769	-21.82445447	-21.82445122	21.81091519	21.81095916	21.81093029
08/07/2014 03:09	-21.82444911	-21.82445648	-21.82445265	21.81090897	21.81096212	21.81092913
08/07/2014 03:14	-21.82445053	-21.82445849	-21.82446095	21.81090274	21.81096507	21.81091738
08/07/2014 03:19	-21.82445195	-21.82445522	-21.82447496	21.81089651	21.8109439	21.81089686
08/07/2014 03:24	-21.82445337	-21.82444942	-21.82448568	21.81089028	21.81091284	21.81088596
08/07/2014 03:29	-21.82445479	-21.82444993	-21.82448715	21.81088405	21.81091613	21.81090226
08/07/2014 03:34	-21.82445621	-21.82445045	-21.82448862	21.81087783	21.81091942	21.81091856
08/07/2014 03:39	-21.82445695	-21.82445096	-21.82449001	21.81087452	21.81092271	21.810934
08/07/2014 03:44	-21.82445417	-21.82445148	-21.82449017	21.81088648	21.81092601	21.81093563
08/07/2014 03:49	-21.82445138	-21.824452	-21.82449033	21.81089844	21.8109293	21.81093726
08/07/2014 03:54	-21.8244486	-21.82445251	-21.82449049	21.81091039	21.81093259	21.8109389
08/07/2014 03:59	-21.82444582	-21.82445303	-21.82449065	21.81092235	21.81093588	21.81094053
08/07/2014 04:04	-21.82444303	-21.82445354	-21.82449081	21.81093431	21.81093917	21.81094217
08/07/2014 04:09	-21.82444025	-21.82445406	-21.82449098	21.81094626	21.81094246	21.8109438
08/07/2014 04:14	-21.82444212	-21.82445561	-21.82449114	21.81094901	21.81094197	21.81094543
08/07/2014 04:19	-21.82444726	-21.82445806	-21.8244913	21.81094528	21.81093817	21.81094707
08/07/2014 04:24	-21.8244524	-21.82446051	-21.82449146	21.81094155	21.81093437	21.8109487
08/07/2014 04:29	-21.82445754	-21.82446296	-21.82449162	21.81093782	21.81093057	21.81095034
08/07/2014 04:34	-21.82446269	-21.82446541	-21.82449178	21.81093408	21.81092676	21.81095197
08/07/2014 04:39	-21.82446783	-21.82446787	-21.82449194	21.81093035	21.81092296	21.8109536
08/07/2014 04:44	-21.82446889	-21.82447032	-21.82449188	21.81095306	21.81091916	21.81095509
08/07/2014 04:49	-21.82446794	-21.82448352	-21.82448234	21.81093948	21.81090366	21.81095034
08/07/2014 04:54	-21.82446697	-21.82450087	-21.82447279	21.81092552	21.81088365	21.81094559
08/07/2014 04:59	-21.82448207	-21.82447678	-21.82444168	21.8109341	21.81087923	21.81092749
08/07/2014 05:04	-21.82347748	-21.8240783	-21.82345243	21.81110199	21.81097272	21.81111157
08/07/2014 05:09	-21.82260667	-21.82282598	-21.82264794	21.81099865	21.81118632	21.81110163
08/07/2014 05:14	-21.82119221	-21.82151301	-21.82118066	21.81153599	21.8114452	21.81167785
08/07/2014 05:19	-21.81997192	-21.8202668	-21.81994689	21.81281928	21.81242677	21.81296633
08/07/2014 05:24	-21.81863768	-21.81895442	-21.81847868	21.81326127	21.81365804	21.81362736
08/07/2014 05:29	-21.81687039	-21.81702083	-21.81684755	21.81308596	21.81333618	21.81361717
08/07/2014 05:34	-21.81492401	-21.81515422	-21.81475295	21.812584	21.81284552	21.81329216
08/07/2014 05:39	-21.81264051	-21.81282227	-21.81252754	21.81228061	21.81265897	21.81327092
08/07/2014 05:44	-21.81089675	-21.81084855	-21.81085709	21.81272139	21.81224623	21.81321968
08/07/2014 05:49	-21.80894919	-21.80933692	-21.80890071	21.81378246	21.81350261	21.81386999
08/07/2014 05:54	-21.80729163	-21.8075287	-21.80731876	21.81451434	21.81409413	21.81458662
08/07/2014 05:59	-21.80619439	-21.8061672	-21.8062321	21.81457935	21.81453072	21.81463486
08/07/2014 06:04	-21.80577221	-21.80593009	-21.80578335	21.81452674	21.81456336	21.8145427
08/07/2014 06:09	-21.80568893	-21.80573352	-21.8056978	21.81452869	21.81453402	21.81449728
08/07/2014 06:14	-21.80576044	-21.80575205	-21.80570174	21.81431287	21.81453576	21.81452789
08/07/2014 06:19	-21.80583516	-21.80582834	-21.80569185	21.81425961	21.81422404	21.81451693
08/07/2014 06:24	-21.80642176	-21.80600566	-21.8064054	21.81251409	21.81328428	21.81262329
08/07/2014 06:29	-21.80615588	-21.8062177	-21.80614051	21.80965384	21.80987731	21.80974274
08/07/2014 06:34	-21.8056805	-21.80582089	-21.80570241	21.80662951	21.80719873	21.80668178
08/07/2014 06:39	-21.8049465	-21.80503998	-21.80497194	21.80433328	21.80454093	21.80437141
08/07/2014 06:44	-21.80364377	-21.80380868	-21.80380684	21.80305485	21.80307202	21.80312898
08/07/2014 06:49	-21.80294082	-21.80333496	-21.80311406	21.80135334	21.8014971	21.80153077
08/07/2014 06:54	-21.80249118	-21.80281736	-21.80275311	21.79983451	21.80003729	21.79979588
08/07/2014 06:59	-21.80208085	-21.80215295	-21.80212604	21.79897548	21.79912375	21.79888931
08/07/2014 07:04	-21.8007381	-21.80136181	-21.80075328	21.79824095	21.79844498	21.79833563
08/07/2014 07:09	-21.79953889	-21.79947033	-21.79961098	21.79785639	21.79781094	21.79785158
08/07/2014 07:14	-21.79819313	-21.79832971	-21.79816118	21.79715053	21.79728214	21.79706177
08/07/2014 07:19	-21.79629875	-21.79656692	-21.79640869	21.79611205	21.79615967	21.79606741
08/07/2014 07:24	-21.79438251	-21.79480971	-21.79450615	21.79506766	21.79528824	21.79517354
08/07/2014 07:29	-21.7925074	-21.7927068	-21.79263101	21.79422484	21.79430823	21.79433021
08/07/2014 07:34	-21.79098515	-21.79096458	-21.79103337	21.79357357	21.79376059	21.7936809
08/07/2014 07:39	-21.7897495	-21.79025478	-21.78970462	21.79334436	21.79341074	21.79333789
08/07/2014 07:44	-21.78820543	-21.78862418	-21.78818095	21.79299464	21.79314315	21.79302046
08/07/2014 07:49	-21.78718576	-21.78700703	-21.78722809	21.79286909	21.792919	21.79290566
08/07/2014 07:54	-21.78692441	-21.7869929	-21.7870163	21.79291117	21.79291903	21.79292207
08/07/2014 07:59	-21.78693638	-21.78697876	-21.78700602	21.79291018	21.79291905	21.79292433
08/07/2014 08:04	-21.7869376	-21.78696463	-21.78700351	21.79290688	21.79291907	21.79292248
08/07/2014 08:09	-21.78693882	-21.78695049	-21.787001	21.79290358	21.7929191	21.79292063
08/07/2014 08:14	-21.78694004	-21.78693635	-21.78699849	21.79290028	21.79291912	21.79291878
08/07/2014 08:19	-21.78693571	-21.78692222	-21.78699598	21.79289872	21.79291914	21.79291692
08/07/2014 08:24	-21.78692489	-21.78690808	-21.78699347	21.7928992	21.79291917	21.79291507
08/07/2014 08:29	-21.78691408	-21.78689395	-21.78699096	21.79289968	21.79291919	21.79291322
08/07/2014 08:34	-21.78689548	-21.78688856	-21.78698535	21.79290045	21.79292024	21.79291584
08/07/2014 08:39	-21.78687025	-21.78689163	-21.78697953	21.79290146	21.79292228	21.79291878
08/07/2014 08:44	-21.78684502	-21.78689469	-21.78697371	21.79290248	21.79292432	21.79292171
08/07/2014 08:49	-21.78681979	-21.78689776	-21.78696789	21.7929035	21.79292636	21.79292464
08/07/2014 08:54	-21.78679456	-21.78690082	-21.78696207	21.79290451	21.7929284	21.79292758
08/07/2014 08:59	-21.78676933	-21.78690389	-21.78695624	21.79290553	21.79293044	21.79293051
08/07/2014 09:04	-21.7867441	-21.78690696	-21.78695042	21.79290654	21.79293248	21.79293344
08/07/2014 09:09	-21.78671887	-21.78691002	-21.7869446	21.79290756	21.79293452	21.79293637
08/07/2014 09:14	-21.78675521	-21.78691309	-21.78693878	21.79289934	21.79293656	21.79293931
08/07/2014 09:19	-21.78690279	-21.78691615	-21.78692518	21.79286638	21.7929386	21.79292133
08/07/2014 09:24	-21.78685822	-21.78691922	-21.78691002	21.79283323	21.79294064	21.79289912
08/07/2014 09:29	-21.78688688	-21.78692229	-21.78695677	21.7928582	21.79294268	21.79289683
08/07/2014 09:34	-21.78694916	-21.78692535	-21.78704202	21.79290986	21.79294472	21.79290694
08/07/2014 09:39	-21.78701521	-21.78692842	-21.78707481	21.79296286	21.79294676	21.79291353
08/07/2014 09:44	-21.78717812	-21.78693148	-21.78707657	21.79304794	21.7929488	21.79291805
08/07/2014 09:49	-21.7871727	-21.78693455	-21.78707833	21.79305108	21.79295084	21.79292256
08/07/2014 09:54	-21.78716728	-21.78693762	-21.78708009	21.79305422	21.79295288	21.79292707
08/07/2014 09:59	-21.78716186	-21.78694068	-21.78708185	21.79305737	21.79295493	21.79293158
08/07/2014 10:04	-21.78715644	-21.78694375	-21.78708361	21.79306051	21.79295697	21.79293609
08/07/2014 10:09	-21.78715102	-21.78694681	-21.78708537	21.79306366	21.79295901	21.7929406
08/07/2014 10:14	-21.7871456	-21.78694988	-21.78708713	21.7930668	21.79296105	21.79294512
08/07/2014 10:19	-21.78714018	-21.78695295	-21.78708889	21.79306995	21.79296309	21.79294963
08/07/2014 10:24	-21.78713476	-21.78695601	-21.78709065	21.79307309	21.79296513	21.79295414
08/07/2014 10:29	-21.78712935	-21.78695908	-21.78709241	21.79307623	21.79296717	21.79295865
08/07/2014 10:34	-21.78712393	-21.78696215	-21.78709417	21.79307938	21.79296921	21.79296316
08/07/2014 10:39	-21.78711851	-21.78696521	-21.78709593	21.79308252	21.79297125	21.79296767
08/07/2014 10:44	-21.78711331	-21.78696828	-21.78709769	21.79308553	21.79297329	21.79297219
08/07/2014 10:49	-21.78711845	-21.78697134	-21.78709945	21.793082	21.79297533	21.7929767
08/07/2014 10:54	-21.78712359	-21.78697441	-21.78710121	21.79307847	21.79297737	21.79298121
08/07/2014 10:59	-21.78712873	-21.78697748	-21.78710297	21.79307494	21.79297941	21.79298572
08/07/2014 11:04	-21.78713387	-21.78698054	-21.78710473	21.79307141	21.79298145	21.79299023
08/07/2014 11:09	-21.78713902	-21.78698361	-21.78710649	21.79306789	21.79298349	21.79299474
08/07/2014 11:14	-21.78714416	-21.78698667	-21.78710825	21.79306436	21.79298553	21.79299925
08/07/2014 11:19	-21.7871493	-21.78698974	-21.78711001	21.79306083	21.79298757	21.79300377
08/07/2014 11:24	-21.78715398	-21.78699281	-21.78711177	21.79305689	21.79298961	21.79300828
08/07/2014 11:29	-21.78714281	-21.78699587	-21.78711353	21.79303937	21.79299165	21.79301279
08/07/2014 11:34	-21.78713845	-21.78699894	-21.78711529	21.79303877	21.79299369	21.7930173
08/07/2014 11:39	-21.7871341	-21.78700566	-21.78711705	21.79303817	21.79300489	21.79302181
08/07/2014 11:44	-21.78712974	-21.78701531	-21.78711881	21.79303757	21.79302342	21.79302632
08/07/2014 11:49	-21.78712539	-21.78702495	-21.78712057	21.79303696	21.79304194	21.79303084
08/07/2014 11:54	-21.78712103	-21.7870346	-21.78712233	21.79303636	21.79306046	21.79303535
08/07/2014 11:59	-21.78711668	-21.78704425	-21.78712376	21.79303576	21.79307899	21.7930392
08/07/2014 12:04	-21.78711232	-21.78705389	-21.78712433	21.79303516	21.79309751	21.79304136
08/07/2014 12:09	-21.78710797	-21.78706354	-21.7871249	21.79303455	21.79311603	21.79304352
08/07/2014 12:14	-21.78710696	-21.78708022	-21.78712547	21.79303446	21.79308363	21.79304568
08/07/2014 12:19	-21.78711603	-21.78709854	-21.78712604	21.79303589	21.79301707	21.79304785
08/07/2014 12:24	-21.7871251	-21.78710174	-21.78712662	21.79303733	21.79301952	21.79305001
08/07/2014 12:29	-21.78713417	-21.78710494	-21.78712719	21.79303876	21.79302196	21.79305217
08/07/2014 12:34	-21.78714324	-21.78710815	-21.78712776	21.79304019	21.79302441	21.79305433
08/07/2014 12:39	-21.7871514	-21.78711135	-21.78712833	21.79304153	21.79302686	21.79305649
08/07/2014 12:44	-21.78715024	-21.78711455	-21.7871289	21.79304183	21.7930293	21.79305865
08/07/2014 12:49	-21.78714907	-21.78711775	-21.78712947	21.79304214	21.79303175	21.79306081
08/07/2014 12:54	-21.78714791	-21.78712096	-21.78713004	21.79304244	21.79303419	21.79306297
08/07/2014 12:59	-21.78714675	-21.78712416	-21.78713069	21.79304275	21.79303664	21.79306464
08/07/2014 13:04	-21.78714559	-21.78712736	-21.78713167	21.79304305	21.79303909	21.79306436
08/07/2014 13:09	-21.78714443	-21.78713056	-21.78713264	21.79304336	21.79304153	21.79306408
08/07/2014 13:14	-21.78714327	-21.78713376	-21.78713362	21.79304366	21.79304398	21.7930638
08/07/2014 13:19	-21.78714211	-21.78713541	-21.78713459	21.79304397	21.79304326	21.79306352
08/07/2014 13:24	-21.78714095	-21.78713593	-21.78713557	21.79304428	21.79304027	21.79306324
08/07/2014 13:29	-21.78713979	-21.78713645	-21.78713654	21.79304458	21.79303727	21.79306296
08/07/2014 13:34	-21.78713863	-21.78713698	-21.78713752	21.79304489	21.79303428	21.79306268
08/07/2014 13:39	-21.78713747	-21.7871375	-21.78713849	21.79304519	21.79303129	21.79306239
08/07/2014 13:44	-21.7871363	-21.78713802	-21.78713947	21.7930455	21.7930283	21.79306211
08/07/2014 13:49	-21.78713514	-21.78713855	-21.78714044	21.7930458	21.79302531	21.79306183
08/07/2014 13:54	-21.78713398	-21.78713907	-21.78714142	21.79304611	21.79302232	21.79306155
08/07/2014 13:59	-21.78713282	-21.78713959	-21.78714239	21.79304641	21.79301933	21.79306127
08/07/2014 14:04	-21.78713166	-21.78714012	-21.78714336	21.79304672	21.79301634	21.79306099
08/07/2014 14:09	-21.7871305	-21.78714064	-21.78714434	21.79304702	21.79301335	21.79306071
08/07/2014 14:14	-21.78712934	-21.78714116	-21.78714531	21.79304733	21.79301036	21.79306043
08/07/2014 14:19	-21.78712818	-21.78714777	-21.78714629	21.79304763	21.79301167	21.79306014
08/07/2014 14:24	-21.78712702	-21.78715942	-21.78714726	21.79304794	21.79301654	21.79305986
08/07/2014 14:29	-21.78712586	-21.78717107	-21.78714824	21.79304824	21.79302142	21.79305958
08/07/2014 14:34	-21.7871247	-21.78718272	-21.78714921	21.79304855	21.7930263	21.7930593
08/07/2014 14:39	-21.78712353	-21.78719437	-21.78715019	21.79304886	21.79303117	21.79305902
08/07/2014 14:44	-21.78712237	-21.78720601	-21.78715116	21.79304916	21.79303605	21.79305874
08/07/2014 14:49	-21.78712121	-21.78721766	-21.78715214	21.79304947	21.79304092	21.79305846
08/07/2014 14:54	-21.78712005	-21.78722489	-21.78715311	21.79304977	21.7930437	21.79305818
08/07/2014 14:59	-21.78711889	-21.78720958	-21.78715409	21.79305008	21.79303579	21.79305789
08/07/2014 15:04	-21.78711773	-21.78719427	-21.78715506	21.79305038	21.79302787	21.79305761
08/07/2014 15:09	-21.78711657	-21.78717896	-21.78700811	21.79305069	21.79301996	21.79304053
08/07/2014 15:14	-21.78711541	-21.78716365	-21.78639754	21.79305099	21.79301205	21.79297078
08/07/2014 15:19	-21.78711425	-21.78717413	-21.78578697	21.7930513	21.793015	21.79290104
08/07/2014 15:24	-21.78711309	-21.78718731	-21.7851764	21.7930516	21.79301908	21.79283129
08/07/2014 15:29	-21.78711193	-21.78720049	-21.78456584	21.79305191	21.79302316	21.79276155
08/07/2014 15:34	-21.78662589	-21.78679078	-21.78395527	21.79312362	21.79308343	21.7926918
08/07/2014 15:39	-21.78501269	-21.78523106	-21.7833447	21.79335027	21.79331289	21.79262206
08/07/2014 15:44	-21.78319975	-21.7833571	-21.78273413	21.79322466	21.79332256	21.79255232
08/07/2014 15:49	-21.78205732	-21.78235188	-21.78212356	21.79271566	21.79298043	21.79248258
08/07/2014 15:54	-21.7818578	-21.78201805	-21.78180281	21.79244564	21.7927249	21.79245239
08/07/2014 15:59	-21.78191653	-21.78177554	-21.7819023	21.79242415	21.79260311	21.79247955
08/07/2014 16:04	-21.78178545	-21.78159369	-21.7820018	21.7924435	21.79257017	21.79250672
08/07/2014 16:09	-21.78118643	-21.78124292	-21.78134387	21.79235333	21.79246725	21.79237616
08/07/2014 16:14	-21.78002197	-21.78012434	-21.78031169	21.79209842	21.79204179	21.79216768
08/07/2014 16:19	-21.77994839	-21.77997015	-21.77990576	21.79202629	21.79200037	21.79205142
08/07/2014 16:24	-21.77898716	-21.77915376	-21.77897941	21.79149467	21.79162549	21.79155666
08/07/2014 16:29	-21.777063	-21.7773519	-21.77710236	21.79054703	21.79074712	21.79057703
08/07/2014 16:34	-21.77543249	-21.77566209	-21.77549958	21.78993011	21.79001536	21.78991928
08/07/2014 16:39	-21.77481802	-21.77481551	-21.77479745	21.78977598	21.78971075	21.78975533
08/07/2014 16:44	-21.77482885	-21.77481822	-21.77478231	21.78978068	21.78966825	21.78974582
08/07/2014 16:49	-21.77482771	-21.77481779	-21.77478332	21.78978289	21.78967956	21.78974688
08/07/2014 16:54	-21.77482657	-21.77481735	-21.77478434	21.78978509	21.78969087	21.78974795
08/07/2014 16:59	-21.77482543	-21.77481691	-21.77478535	21.78978729	21.78970218	21.78974901
08/07/2014 17:04	-21.77482388	-21.77481648	-21.77478637	21.78978939	21.78971349	21.78975008
08/07/2014 17:09	-21.77482042	-21.77481604	-21.77478738	21.789791	21.7897248	21.78975115
08/07/2014 17:14	-21.77481696	-21.77481561	-21.7747884	21.78979261	21.78973611	21.78975221
08/07/2014 17:19	-21.7748135	-21.77481517	-21.77478941	21.78979423	21.78974742	21.78975328
08/07/2014 17:24	-21.77481005	-21.77481474	-21.77479043	21.78979584	21.78975873	21.78975434
08/07/2014 17:29	-21.77480659	-21.7748143	-21.77479144	21.78979745	21.78977004	21.78975541
08/07/2014 17:34	-21.77480313	-21.77480982	-21.77479246	21.78979906	21.78977443	21.78975647
08/07/2014 17:39	-21.77479967	-21.77479614	-21.77479347	21.78980067	21.78976306	21.78975754
08/07/2014 17:44	-21.77479498	-21.77478246	-21.77479449	21.78980336	21.78975169	21.7897586
08/07/2014 17:49	-21.77476843	-21.77478146	-21.7747955	21.789825	21.789754	21.78975967
08/07/2014 17:54	-21.77474188	-21.77479146	-21.77479652	21.78984663	21.7897682	21.78976074
08/07/2014 17:59	-21.77471532	-21.77480147	-21.77479753	21.78986827	21.7897824	21.7897618
08/07/2014 18:04	-21.77468877	-21.77481148	-21.77479855	21.78988991	21.78979661	21.78976287
08/07/2014 18:09	-21.77469431	-21.77481835	-21.77479956	21.7898867	21.7898055	21.78976393
08/07/2014 18:14	-21.77470688	-21.77481909	-21.77480058	21.78987803	21.78980404	21.789765
08/07/2014 18:19	-21.77471945	-21.77481984	-21.77480159	21.78986937	21.78980257	21.78976606
08/07/2014 18:24	-21.77473201	-21.77482058	-21.77480261	21.78986071	21.7898011	21.78976713
08/07/2014 18:29	-21.77474458	-21.77482132	-21.77480362	21.78985205	21.78979964	21.7897682
08/07/2014 18:34	-21.77475715	-21.77482206	-21.77480464	21.78984339	21.78979817	21.78976926
08/07/2014 18:39	-21.77476972	-21.77482281	-21.77480566	21.78983472	21.7897967	21.78977033
08/07/2014 18:44	-21.77478229	-21.77482355	-21.77480667	21.78982606	21.78979524	21.78977139
08/07/2014 18:49	-21.77479486	-21.77482429	-21.77480769	21.7898174	21.78979377	21.78977246
08/07/2014 18:54	-21.77480742	-21.77482503	-21.7748087	21.78980874	21.7897923	21.78977352
08/07/2014 18:59	-21.77481999	-21.77482578	-21.77480972	21.78980008	21.78979084	21.78977459
08/07/2014 19:04	-21.77483256	-21.77482652	-21.77481073	21.78979142	21.78978937	21.78977566
08/07/2014 19:09	-21.77484513	-21.77482726	-21.77481175	21.78978275	21.7897879	21.78977672
08/07/2014 19:14	-21.77484669	-21.774828	-21.77481276	21.78978014	21.78978644	21.78977779
08/07/2014 19:19	-21.77484437	-21.77482875	-21.77481378	21.78977966	21.78978497	21.78977885
08/07/2014 19:24	-21.77484205	-21.77482949	-21.77481479	21.78977917	21.7897835	21.78977992
08/07/2014 19:29	-21.77483974	-21.77483023	-21.77481581	21.78977869	21.78978204	21.78978098
08/07/2014 19:34	-21.77483742	-21.77483097	-21.77481682	21.7897782	21.78978057	21.78978205
08/07/2014 19:39	-21.77483511	-21.77483172	-21.77481784	21.78977772	21.7897791	21.78978312
08/07/2014 19:44	-21.77483279	-21.77483246	-21.77481885	21.78977723	21.78977764	21.78978418
08/07/2014 19:49	-21.77483047	-21.7748332	-21.77481987	21.78977674	21.78977617	21.78978525
08/07/2014 19:54	-21.77482816	-21.77483394	-21.77482088	21.78977626	21.7897747	21.78978631
08/07/2014 19:59	-21.77482584	-21.77483469	-21.7748219	21.78977577	21.78977324	21.78978738
08/07/2014 20:04	-21.77482353	-21.77483543	-21.77482291	21.78977529	21.78977177	21.78978844
08/07/2014 20:09	-21.77482121	-21.77483617	-21.77482393	21.7897748	21.7897703	21.78978951
08/07/2014 20:14	-21.77481889	-21.77483691	-21.77482494	21.78977432	21.78976884	21.78979058
08/07/2014 20:19	-21.77481658	-21.77483766	-21.77482596	21.78977383	21.78976737	21.78979164
08/07/2014 20:24	-21.77481426	-21.7748384	-21.77482697	21.78977335	21.7897659	21.78979271
08/07/2014 20:29	-21.77481195	-21.77483101	-21.77482799	21.78977286	21.7897776	21.78979377
08/07/2014 20:33	-21.77480963	-21.7748236	-21.774829	21.78977238	21.78978933	21.78979484
08/07/2014 20:38	-21.77481369	-21.77481619	-21.77483002	21.78978173	21.78980105	21.7897959
08/07/2014 20:43	-21.77482635	-21.77480878	-21.77483103	21.78980434	21.78981278	21.78979697
08/07/2014 20:48	-21.77483872	-21.77480153	-21.77483205	21.78982631	21.78982423	21.78979804
08/07/2014 20:53	-21.77483946	-21.77480318	-21.77483306	21.78982285	21.78982031	21.7897991
08/07/2014 20:58	-21.7748402	-21.77480483	-21.77483408	21.78981939	21.7898164	21.78980017
08/07/2014 21:03	-21.77484094	-21.77480648	-21.7748351	21.78981592	21.78981248	21.78980123
08/07/2014 21:08	-21.77484168	-21.77480813	-21.77483611	21.78981246	21.78980856	21.7898023
08/07/2014 21:13	-21.77484242	-21.77481135	-21.77483713	21.78980899	21.78980067	21.78980336
08/07/2014 21:18	-21.77484316	-21.77481632	-21.77483814	21.78980553	21.78978836	21.78980443
08/07/2014 21:23	-21.7748439	-21.77481808	-21.77483916	21.78980206	21.78978457	21.78980549
08/07/2014 21:28	-21.77484464	-21.77481894	-21.77484017	21.7897986	21.78978314	21.78980656
08/07/2014 21:33	-21.77484538	-21.77481981	-21.77484119	21.78979513	21.7897817	21.78980763
08/07/2014 21:38	-21.77484613	-21.77482068	-21.7748422	21.78979167	21.78978026	21.78980869
08/07/2014 21:43	-21.77484687	-21.77482154	-21.77484322	21.78978821	21.78977883	21.78980976
08/07/2014 21:48	-21.77484761	-21.77482241	-21.77484423	21.78978474	21.78977739	21.78981082
08/07/2014 21:53	-21.77484256	-21.77482327	-21.77484426	21.78978218	21.78977595	21.78980605
08/07/2014 21:58	-21.77475868	-21.77482414	-21.7748441	21.78979208	21.78977452	21.78980012
08/07/2014 22:03	-21.77476001	-21.77482501	-21.77484393	21.78979172	21.78977308	21.78979419
08/07/2014 22:08	-21.77476134	-21.77482587	-21.77484376	21.78979136	21.78977165	21.78978826
08/07/2014 22:13	-21.77476266	-21.77482674	-21.7748436	21.789791	21.78977021	21.78978233
08/07/2014 22:18	-21.77476399	-21.7748276	-21.77484343	21.78979064	21.78976877	21.7897764
08/07/2014 22:23	-21.77476532	-21.77482847	-21.77484327	21.78979028	21.78976734	21.78977047
08/07/2014 22:28	-21.77476665	-21.77482934	-21.7748431	21.78978992	21.7897659	21.78976454
08/07/2014 22:33	-21.77476798	-21.7748302	-21.77484293	21.78978956	21.78976446	21.78975861
08/07/2014 22:38	-21.77476931	-21.77483107	-21.77484277	21.7897892	21.78976303	21.78975268
08/07/2014 22:43	-21.77477063	-21.77483193	-21.7748426	21.78978885	21.78976159	21.78974675
08/07/2014 22:48	-21.77477196	-21.7748328	-21.77484244	21.78978849	21.78976015	21.78974082
08/07/2014 22:53	-21.77477329	-21.77483367	-21.77484227	21.78978813	21.78975872	21.78973489
08/07/2014 22:58	-21.77477462	-21.77483411	-21.77483471	21.78978777	21.78975748	21.78973257
08/07/2014 23:03	-21.77477595	-21.77483223	-21.77482181	21.78978741	21.78975735	21.78973286
08/07/2014 23:08	-21.77477728	-21.77483035	-21.7748089	21.78978705	21.78975721	21.78973315
08/07/2014 23:13	-21.7747786	-21.77482847	-21.774796	21.78978669	21.78975708	21.78973344
08/07/2014 23:18	-21.77477993	-21.77482658	-21.77478309	21.78978633	21.78975695	21.78973373
08/07/2014 23:23	-21.77478126	-21.7748247	-21.77477019	21.78978597	21.78975681	21.78973401
08/07/2014 23:28	-21.77478259	-21.77482282	-21.77475728	21.78978561	21.78975668	21.7897343
08/07/2014 23:33	-21.77478392	-21.77482094	-21.77474437	21.78978525	21.78975655	21.78973459
08/07/2014 23:38	-21.77478525	-21.77481906	-21.77473147	21.78978489	21.78975641	21.78973488
08/07/2014 23:43	-21.77478657	-21.77481718	-21.77471856	21.78978453	21.78975628	21.78973517
08/07/2014 23:48	-21.7747879	-21.77481529	-21.77470566	21.78978417	21.78975615	21.78973546
08/07/2014 23:53	-21.77478923	-21.77481341	-21.77469275	21.78978382	21.78975601	21.78973575
08/07/2014 23:58	-21.77479056	-21.77481177	-21.77467985	21.78978346	21.78975591	21.78973604
09/07/2014 00:03	-21.77479189	-21.77481159	-21.77466694	21.7897831	21.789756	21.78973633
09/07/2014 00:08	-21.77479322	-21.77481141	-21.77465404	21.78978274	21.7897561	21.78973662
09/07/2014 00:13	-21.77479455	-21.77481122	-21.77464113	21.78978238	21.78975619	21.78973691
09/07/2014 00:18	-21.77479587	-21.77481104	-21.77462823	21.78978202	21.78975628	21.7897372
09/07/2014 00:23	-21.7747972	-21.77481086	-21.77461532	21.78978166	21.78975637	21.78973749
09/07/2014 00:28	-21.77479853	-21.77481067	-21.77460242	21.7897813	21.78975646	21.78973778
09/07/2014 00:33	-21.77479986	-21.77481049	-21.77458951	21.78978094	21.78975655	21.78973807
09/07/2014 00:38	-21.77480119	-21.77481031	-21.77457661	21.78978058	21.78975665	21.78973835
09/07/2014 00:43	-21.77480252	-21.77481012	-21.7745637	21.78978022	21.78975674	21.78973864
09/07/2014 00:48	-21.77480261	-21.77480994	-21.77457156	21.78978051	21.78975683	21.7897402
09/07/2014 00:53	-21.77480261	-21.77480976	-21.77458442	21.78978084	21.78975692	21.78974206
09/07/2014 00:58	-21.77480262	-21.77480874	-21.77459727	21.78978117	21.78975822	21.78974393
09/07/2014 01:03	-21.77480262	-21.77480234	-21.77461013	21.7897815	21.78976735	21.78974579
09/07/2014 01:08	-21.77480263	-21.77479594	-21.77462298	21.78978183	21.78977647	21.78974765
09/07/2014 01:13	-21.77480263	-21.77479407	-21.77463584	21.78978216	21.78978083	21.78974952
09/07/2014 01:18	-21.77480264	-21.77479629	-21.77464869	21.78978249	21.7897809	21.78975138
09/07/2014 01:23	-21.77480265	-21.77479851	-21.77466155	21.78978282	21.78978097	21.78975324
09/07/2014 01:28	-21.77480265	-21.77480074	-21.7746744	21.78978315	21.78978103	21.7897551
09/07/2014 01:33	-21.77480266	-21.77480296	-21.77468726	21.78978348	21.7897811	21.78975697
09/07/2014 01:38	-21.77480266	-21.77480519	-21.77470011	21.78978381	21.78978117	21.78975883
09/07/2014 01:43	-21.77480267	-21.77480741	-21.77471297	21.78978414	21.78978123	21.78976069
09/07/2014 01:48	-21.77480267	-21.77480963	-21.77472582	21.78978447	21.7897813	21.78976255
09/07/2014 01:53	-21.77480268	-21.77481186	-21.77473868	21.7897848	21.78978137	21.78976442
09/07/2014 01:58	-21.77480268	-21.77481408	-21.77475153	21.78978513	21.78978143	21.78976628
09/07/2014 02:03	-21.77480269	-21.7748163	-21.77476439	21.78978546	21.7897815	21.78976814
09/07/2014 02:08	-21.7748027	-21.77481853	-21.77477724	21.78978579	21.78978156	21.78977001
09/07/2014 02:13	-21.77480293	-21.77481996	-21.77478559	21.78978469	21.78978119	21.7897714
09/07/2014 02:18	-21.77480356	-21.77482052	-21.77478749	21.78978118	21.78978034	21.78977212
09/07/2014 02:23	-21.77480418	-21.77482107	-21.7747894	21.78977767	21.78977948	21.78977285
09/07/2014 02:28	-21.77480481	-21.77482162	-21.7747913	21.78977416	21.78977862	21.78977357
09/07/2014 02:33	-21.77480543	-21.77482218	-21.77479321	21.78977064	21.78977776	21.78977429
09/07/2014 02:38	-21.77480606	-21.77482273	-21.77479511	21.78976713	21.7897769	21.78977502
09/07/2014 02:43	-21.77480668	-21.77482328	-21.77479702	21.78976362	21.78977604	21.78977574
09/07/2014 02:48	-21.77480729	-21.77482384	-21.77479942	21.78976119	21.78977519	21.78978706
09/07/2014 02:53	-21.77480779	-21.77482439	-21.77480243	21.78976408	21.78977433	21.78979341
09/07/2014 02:58	-21.7748083	-21.77482495	-21.77480563	21.78976697	21.78977347	21.78979343
09/07/2014 03:03	-21.77480881	-21.7748255	-21.77480884	21.78976985	21.78977261	21.78979345
09/07/2014 03:08	-21.77480931	-21.77482605	-21.77481205	21.78977274	21.78977175	21.78979347
09/07/2014 03:13	-21.77480982	-21.77482661	-21.77481526	21.78977563	21.78977089	21.78979349
09/07/2014 03:18	-21.77481033	-21.77482716	-21.77481847	21.78977852	21.78977004	21.78979351
09/07/2014 03:23	-21.77481083	-21.77482772	-21.77482168	21.78978141	21.78976918	21.78979353
09/07/2014 03:28	-21.77481134	-21.77482827	-21.77482489	21.7897843	21.78976832	21.78979355
09/07/2014 03:33	-21.77481185	-21.77482882	-21.7748281	21.78978719	21.78976746	21.78979357
09/07/2014 03:38	-21.77481236	-21.77482938	-21.7748313	21.78979008	21.7897666	21.78979359
09/07/2014 03:43	-21.77481347	-21.77482993	-21.77483256	21.78979169	21.78976575	21.78979228
09/07/2014 03:48	-21.77481483	-21.77483048	-21.77483249	21.7897928	21.78976489	21.78979005
09/07/2014 03:53	-21.77481619	-21.77483104	-21.77483243	21.78979391	21.78976403	21.78978783
09/07/2014 03:58	-21.77481755	-21.77483159	-21.77483236	21.78979502	21.78976317	21.78978561
09/07/2014 04:03	-21.77481892	-21.77483215	-21.7748323	21.78979612	21.78976231	21.78978339
09/07/2014 04:08	-21.77482028	-21.7748327	-21.77483223	21.78979723	21.78976145	21.78978117
09/07/2014 04:13	-21.77482164	-21.77483325	-21.77483216	21.78979834	21.7897606	21.78977895
09/07/2014 04:18	-21.774823	-21.77483381	-21.7748321	21.78979945	21.78975974	21.78977672
09/07/2014 04:23	-21.77482436	-21.77483436	-21.77483203	21.78980056	21.78975888	21.7897745
09/07/2014 04:28	-21.77482572	-21.77483492	-21.77483197	21.78980166	21.78975802	21.78977228
09/07/2014 04:33	-21.77482708	-21.77483547	-21.7748319	21.78980277	21.78975716	21.78977006
09/07/2014 04:38	-21.77482844	-21.77483602	-21.77483183	21.78980388	21.7897563	21.78976784
09/07/2014 04:43	-21.7748298	-21.77483658	-21.77482935	21.78980499	21.78975545	21.78976285
09/07/2014 04:48	-21.77483116	-21.77483702	-21.77482433	21.7898061	21.78976244	21.78975495
09/07/2014 04:53	-21.77483252	-21.77483659	-21.7748193	21.7898072	21.78976211	21.78974706
09/07/2014 04:58	-21.77483446	-21.77479261	-21.77481034	21.7898014	21.78961107	21.78974405
09/07/2014 05:03	-21.77483784	-21.77460548	-21.77484045	21.78977805	21.7890864	21.78978924
09/07/2014 05:08	-21.77483428	-21.77441835	-21.77485414	21.78976691	21.78856173	21.78979163
09/07/2014 05:13	-21.77479895	-21.77423121	-21.77480788	21.7896554	21.78803707	21.78958453
09/07/2014 05:18	-21.77473136	-21.77404407	-21.7747358	21.78905391	21.7875124	21.78910024
09/07/2014 05:23	-21.77465083	-21.77385694	-21.7746546	21.78813046	21.78698774	21.78815518
09/07/2014 05:28	-21.77436783	-21.7736698	-21.77446485	21.78712623	21.78646307	21.78714404
09/07/2014 05:33	-21.77351747	-21.77341183	-21.77369229	21.78566734	21.78578953	21.78561498
09/07/2014 05:38	-21.77251369	-21.77270829	-21.77276167	21.78459657	21.78465251	21.78434116
09/07/2014 05:43	-21.77154183	-21.77157538	-21.77153846	21.78371172	21.78380862	21.78378549
09/07/2014 05:48	-21.77124954	-21.77124294	-21.77108489	21.78261069	21.78279279	21.78269184
09/07/2014 05:53	-21.77086704	-21.77076306	-21.7706505	21.78132329	21.78146744	21.78139514
09/07/2014 05:58	-21.77140165	-21.77125036	-21.77133159	21.77991311	21.78023985	21.77998718
09/07/2014 06:03	-21.77305789	-21.77283272	-21.77296152	21.77802684	21.77817652	21.77814371
09/07/2014 06:08	-21.77470252	-21.77459578	-21.77475627	21.77647974	21.77673372	21.77652668
09/07/2014 06:13	-21.77607767	-21.77590955	-21.77615097	21.77557051	21.77577485	21.77558568
09/07/2014 06:18	-21.77788122	-21.7776684	-21.77788951	21.77529048	21.7754816	21.77543882
09/07/2014 06:23	-21.77876103	-21.77880502	-21.77886342	21.77501618	21.77509053	21.77511698
09/07/2014 06:28	-21.77888621	-21.77884998	-21.77902398	21.77515808	21.7751057	21.7752632
09/07/2014 06:33	-21.7793024	-21.77940095	-21.77948495	21.77596364	21.7757633	21.7759488
09/07/2014 06:38	-21.77907061	-21.77922003	-21.77931808	21.77685941	21.77664063	21.77675264
09/07/2014 06:43	-21.77835111	-21.77826713	-21.77838869	21.77786714	21.77761262	21.77781835
09/07/2014 06:48	-21.77774836	-21.77732921	-21.7777308	21.77912225	21.77830837	21.779084
09/07/2014 06:53	-21.77762873	-21.7773336	-21.77760765	21.77896988	21.7783909	21.77906875
09/07/2014 06:58	-21.77698484	-21.77711082	-21.7771136	21.77831975	21.77829539	21.77840975
09/07/2014 07:03	-21.77577792	-21.77600071	-21.77604662	21.77738546	21.77750451	21.77763246
09/07/2014 07:08	-21.77452887	-21.7748906	-21.77450079	21.77644997	21.77671365	21.77652687
09/07/2014 07:13	-21.77377831	-21.77381507	-21.77383667	21.77566004	21.7758697	21.77576204
09/07/2014 07:18	-21.77265891	-21.77279637	-21.77268821	21.7746915	21.77486389	21.77479603
09/07/2014 07:23	-21.77149803	-21.77164138	-21.77161439	21.77409796	21.77419513	21.77421434
09/07/2014 07:28	-21.77083476	-21.77108365	-21.77114106	21.77389101	21.77401651	21.7740659
09/07/2014 07:33	-21.77012988	-21.77020522	-21.77015334	21.77360706	21.77361269	21.7736146
09/07/2014 07:38	-21.77012978	-21.77020082	-21.7701437	21.77360322	21.77360915	21.77361982
09/07/2014 07:43	-21.77012967	-21.77019641	-21.77013406	21.77359938	21.7736056	21.77362504
09/07/2014 07:48	-21.77012957	-21.770192	-21.77012442	21.77359554	21.77360205	21.77363027
09/07/2014 07:53	-21.77013016	-21.7701876	-21.77011478	21.77359261	21.7735985	21.77363549
09/07/2014 07:58	-21.77013245	-21.77018319	-21.77010515	21.77359197	21.77359495	21.77364072
09/07/2014 08:03	-21.77013474	-21.77017878	-21.77010641	21.77359132	21.7735914	21.77363684
09/07/2014 08:08	-21.77013704	-21.77017438	-21.7701096	21.77359067	21.77358785	21.77363136
09/07/2014 08:13	-21.77013933	-21.77016997	-21.77011279	21.77359003	21.77358431	21.77362588
09/07/2014 08:18	-21.77014162	-21.77016556	-21.77011598	21.77358938	21.77358076	21.7736204
09/07/2014 08:23	-21.77014391	-21.77016116	-21.77011917	21.77358874	21.77357721	21.77361492
09/07/2014 08:28	-21.77014621	-21.77015675	-21.77012235	21.77358809	21.77357366	21.77360944
09/07/2014 08:33	-21.7701485	-21.77015252	-21.77012554	21.77358744	21.77357073	21.77360396
09/07/2014 08:38	-21.77015079	-21.77015031	-21.77012873	21.7735868	21.77357483	21.77359847
09/07/2014 08:43	-21.77015308	-21.7701481	-21.77013192	21.77358615	21.77357892	21.77359299
09/07/2014 08:48	-21.77015538	-21.7701459	-21.77013511	21.7735855	21.77358302	21.77358751
09/07/2014 08:53	-21.77015767	-21.77014369	-21.7701383	21.77358486	21.77358711	21.77358203
09/07/2014 08:58	-21.77015996	-21.77014208	-21.77014146	21.77358421	21.77359078	21.77357668
09/07/2014 09:03	-21.77016225	-21.7701459	-21.7701436	21.77358356	21.77359057	21.77357601
09/07/2014 09:08	-21.7701636	-21.77014972	-21.77014575	21.77358395	21.77359037	21.77357534
09/07/2014 09:13	-21.77016255	-21.77015354	-21.77014789	21.77358695	21.77359016	21.77357467
09/07/2014 09:18	-21.7701615	-21.77015736	-21.77015004	21.77358995	21.77358995	21.773574
09/07/2014 09:23	-21.77016044	-21.77016118	-21.77015218	21.77359294	21.77358974	21.77357333
09/07/2014 09:28	-21.77015939	-21.770165	-21.77015432	21.77359594	21.77358954	21.77357266
09/07/2014 09:33	-21.77015834	-21.77016882	-21.77015647	21.77359894	21.77358933	21.77357199
09/07/2014 09:38	-21.77015732	-21.77017264	-21.77015861	21.77360192	21.77358912	21.77357132
09/07/2014 09:43	-21.77015909	-21.77017646	-21.77016076	21.77360314	21.77358892	21.77357065
09/07/2014 09:48	-21.77016086	-21.77018028	-21.7701629	21.77360437	21.77358871	21.77356998
09/07/2014 09:53	-21.77016262	-21.7701841	-21.77016504	21.77360559	21.7735885	21.77356931
09/07/2014 09:58	-21.77016439	-21.77018792	-21.77016719	21.77360681	21.77358829	21.77356864
09/07/2014 10:03	-21.77016616	-21.77019137	-21.77016933	21.77360804	21.77358811	21.77356797
09/07/2014 10:08	-21.77016792	-21.77018938	-21.77017148	21.77360926	21.77358832	21.7735673
09/07/2014 10:13	-21.77016969	-21.77018739	-21.77017362	21.77361049	21.77358852	21.77356663
09/07/2014 10:18	-21.77017145	-21.77018539	-21.77017577	21.77361171	21.77358873	21.77356596
09/07/2014 10:23	-21.77017322	-21.7701834	-21.77017791	21.77361293	21.77358893	21.7735653
09/07/2014 10:28	-21.77017499	-21.77018141	-21.77018005	21.77361416	21.77358914	21.77356463
09/07/2014 10:33	-21.77017675	-21.77017942	-21.7701822	21.77361538	21.77358935	21.77356396
09/07/2014 10:38	-21.77017852	-21.77017742	-21.77018434	21.77361661	21.77358955	21.77356329
09/07/2014 10:43	-21.77018028	-21.77017543	-21.77018649	21.77361783	21.77358976	21.77356262
09/07/2014 10:48	-21.77018205	-21.77017344	-21.77018863	21.77361906	21.77358996	21.77356195
09/07/2014 10:53	-21.77018382	-21.77017144	-21.77019315	21.77362028	21.77359017	21.77356175
09/07/2014 10:58	-21.77018558	-21.77016945	-21.77026224	21.7736215	21.77359037	21.77357435
09/07/2014 11:03	-21.77018735	-21.77016746	-21.77033134	21.77362273	21.77359058	21.77358695
09/07/2014 11:08	-21.77018912	-21.77016546	-21.77020983	21.77362395	21.77359078	21.77358357
09/07/2014 11:13	-21.77019088	-21.77016347	-21.77020085	21.77362518	21.77359099	21.77357175
09/07/2014 11:18	-21.77019265	-21.77016148	-21.77015608	21.7736264	21.77359119	21.77360725
09/07/2014 11:23	-21.77019441	-21.77015948	-21.7701585	21.77362762	21.7735914	21.77360379
09/07/2014 11:28	-21.77019618	-21.77015749	-21.77017429	21.77362885	21.77359161	21.77358585
09/07/2014 11:33	-21.77019795	-21.7701555	-21.77017173	21.77363007	21.77359181	21.77358069
09/07/2014 11:38	-21.77019971	-21.77015351	-21.77016917	21.7736313	21.77359202	21.77357553
09/07/2014 11:43	-21.77020148	-21.77015151	-21.77016661	21.77363252	21.77359222	21.77357038
09/07/2014 11:48	-21.77020324	-21.77014952	-21.77016405	21.77363374	21.77359243	21.77356522
09/07/2014 11:53	-21.77020501	-21.77014753	-21.77016409	21.77363497	21.77359263	21.77356268
09/07/2014 11:58	-21.77020678	-21.77014553	-21.77017085	21.77363619	21.77359284	21.77356692
09/07/2014 12:03	-21.77020854	-21.77014354	-21.77017761	21.77363742	21.77359304	21.77357117
09/07/2014 12:08	-21.77021031	-21.77014155	-21.77018437	21.77363864	21.77359325	21.77357541
09/07/2014 12:13	-21.77021208	-21.77013955	-21.77019113	21.77363987	21.77359345	21.77357965
09/07/2014 12:18	-21.77021384	-21.77013756	-21.77019788	21.77364109	21.77359366	21.77358389
09/07/2014 12:23	-21.77021492	-21.77013557	-21.77020464	21.77364168	21.77359386	21.77358813
09/07/2014 12:28	-21.77021275	-21.77013358	-21.7702114	21.77363927	21.77359407	21.77359237
09/07/2014 12:33	-21.77021057	-21.77013158	-21.77021816	21.77363686	21.77359428	21.77359661
09/07/2014 12:38	-21.77020839	-21.77012959	-21.77022492	21.77363445	21.77359448	21.77360085
09/07/2014 12:43	-21.77020622	-21.7701276	-21.77023168	21.77363204	21.77359469	21.77360509
09/07/2014 12:48	-21.77020404	-21.7701256	-21.77023844	21.77362963	21.77359489	21.77360933
09/07/2014 12:53	-21.77020187	-21.77012361	-21.7702558	21.77362722	21.7735951	21.77359538
09/07/2014 12:58	-21.77019969	-21.77012162	-21.77029122	21.77362481	21.7735953	21.77355044
09/07/2014 13:03	-21.77019752	-21.77011973	-21.77032664	21.7736224	21.77359556	21.77350551
09/07/2014 13:08	-21.77019534	-21.77012058	-21.77036206	21.77361999	21.7735972	21.77346057
09/07/2014 13:13	-21.77019317	-21.77012144	-21.77039747	21.77361758	21.77359884	21.77341563
09/07/2014 13:18	-21.77019099	-21.77012229	-21.77043289	21.77361517	21.77360048	21.7733707
09/07/2014 13:23	-21.77018882	-21.77012314	-21.77046831	21.77361276	21.77360212	21.77332576
09/07/2014 13:28	-21.77018664	-21.770124	-21.77050373	21.77361036	21.77360376	21.77328082
09/07/2014 13:33	-21.77018447	-21.77012485	-21.7704639	21.77360795	21.77360539	21.77331733
09/07/2014 13:38	-21.77018229	-21.7701257	-21.77041667	21.77360554	21.77360703	21.77336184
09/07/2014 13:43	-21.77018012	-21.77012893	-21.77036945	21.77360313	21.77360277	21.77340635
09/07/2014 13:48	-21.77017794	-21.77013426	-21.77032222	21.77360072	21.77359332	21.77345086
09/07/2014 13:53	-21.77017577	-21.77013958	-21.770275	21.77359831	21.77358387	21.77349538
09/07/2014 13:58	-21.77017359	-21.77014491	-21.77022777	21.7735959	21.77357442	21.77353989
09/07/2014 14:03	-21.77017142	-21.77015023	-21.77018386	21.77359349	21.77356498	21.77358267
09/07/2014 14:08	-21.77016924	-21.77015556	-21.77019343	21.77359108	21.77355553	21.77359764
09/07/2014 14:13	-21.77016706	-21.77016088	-21.77018567	21.77358867	21.77354608	21.77360495
09/07/2014 14:18	-21.770182	-21.77016621	-21.77016785	21.77357693	21.77353663	21.77359937
09/07/2014 14:23	-21.77021058	-21.77017154	-21.7701575	21.77355776	21.77352718	21.77358869
09/07/2014 14:28	-21.77018659	-21.77017686	-21.7701527	21.77351755	21.77351773	21.77357972
09/07/2014 14:33	-21.77015182	-21.77017361	-21.77015712	21.77350604	21.77354253	21.77358315
09/07/2014 14:38	-21.77013008	-21.77012295	-21.77015976	21.77351997	21.77345294	21.77356482
09/07/2014 14:43	-21.76991579	-21.76976209	-21.76985299	21.77340749	21.7731563	21.77322958
09/07/2014 14:48	-21.76832433	-21.76857103	-21.76838533	21.77241609	21.77252018	21.77245827
09/07/2014 14:53	-21.76678402	-21.76690785	-21.76686519	21.77173546	21.77192719	21.77181097
09/07/2014 14:58	-21.76519843	-21.76515803	-21.76517595	21.77172294	21.77162031	21.77170394
09/07/2014 15:03	-21.76387325	-21.76428553	-21.76426664	21.77150319	21.77155309	21.77153415
09/07/2014 15:08	-21.7639831	-21.76400839	-21.76423199	21.77143575	21.77152557	21.77170102
09/07/2014 15:13	-21.76325978	-21.76348818	-21.76349035	21.77121407	21.77143243	21.77153742
09/07/2014 15:18	-21.76240644	-21.76246249	-21.76247379	21.77083588	21.77085082	21.77085755
09/07/2014 15:23	-21.76153548	-21.76170286	-21.76161764	21.77006673	21.77022605	21.77016267
09/07/2014 15:28	-21.76158867	-21.76161017	-21.76161878	21.77007561	21.77004811	21.77007855
09/07/2014 15:33	-21.76166495	-21.76165459	-21.76183509	21.76988779	21.76994408	21.76978124
09/07/2014 15:38	-21.76145744	-21.76122182	-21.76085818	21.76976948	21.769585	21.76938636
09/07/2014 15:43	-21.75988406	-21.75978124	-21.75976467	21.76896121	21.76902141	21.76898451
09/07/2014 15:48	-21.75840691	-21.75843622	-21.75854506	21.7685355	21.76855133	21.76871902
09/07/2014 15:53	-21.7571128	-21.75717914	-21.75724955	21.76815972	21.7683137	21.76841228
09/07/2014 15:58	-21.75577208	-21.75599299	-21.7559203	21.7683693	21.76840021	21.76838127
09/07/2014 16:03	-21.75560072	-21.75564987	-21.75560707	21.7682713	21.76829916	21.7683804
09/07/2014 16:08	-21.75532667	-21.7553077	-21.75525816	21.76843931	21.76842144	21.7683878
09/07/2014 16:13	-21.7550572	-21.75512445	-21.75514076	21.76931758	21.76888944	21.76923836
09/07/2014 16:18	-21.7549019	-21.75503012	-21.75488036	21.7684215	21.76884784	21.76840009
09/07/2014 16:23	-21.75522698	-21.75507117	-21.75527019	21.76912224	21.76885705	21.76902073
09/07/2014 16:28	-21.7550076	-21.75498153	-21.75505947	21.76944319	21.76905526	21.76931458
09/07/2014 16:33	-21.75392915	-21.75409494	-21.75393387	21.76848311	21.76845044	21.76838188
09/07/2014 16:38	-21.75385142	-21.75380688	-21.75388231	21.7674361	21.76765421	21.76753889
09/07/2014 16:43	-21.75413441	-21.7540519	-21.75413737	21.76613481	21.76676438	21.76632786
09/07/2014 16:48	-21.75427756	-21.75418837	-21.75458243	21.76464229	21.76504996	21.76471906
09/07/2014 16:53	-21.75387786	-21.75356072	-21.7538741	21.76403669	21.76385824	21.76412372
09/07/2014 16:58	-21.75281796	-21.75266863	-21.75272819	21.76307066	21.76291405	21.76283121
09/07/2014 17:03	-21.75227515	-21.75216909	-21.75233233	21.76166538	21.76172062	21.76188002
09/07/2014 17:08	-21.75146766	-21.75148756	-21.7514836	21.76111872	21.76108987	21.76134006
09/07/2014 17:13	-21.74997788	-21.75033366	-21.75070552	21.76043377	21.76040865	21.76076773
09/07/2014 17:18	-21.75011695	-21.74981972	-21.74995294	21.76002514	21.76001527	21.76018175
09/07/2014 17:22	-21.74988229	-21.74944701	-21.74983363	21.76006545	21.75966462	21.76008787
09/07/2014 17:27	-21.74979658	-21.74907429	-21.74982871	21.76003805	21.75931396	21.76008287
09/07/2014 17:32	-21.74978136	-21.74870157	-21.74976518	21.75997861	21.75896331	21.76000996
09/07/2014 17:37	-21.7491032	-21.74832885	-21.74909183	21.75928239	21.75861266	21.75919332
09/07/2014 17:42	-21.74753931	-21.74765633	-21.74760547	21.75755054	21.7577822	21.75747036
09/07/2014 17:47	-21.74639112	-21.74638238	-21.74605048	21.75651022	21.75643847	21.75624812
09/07/2014 17:52	-21.74551744	-21.7455276	-21.74563401	21.75677348	21.75675383	21.7565824
09/07/2014 17:57	-21.74492483	-21.74496404	-21.74493298	21.75724727	21.75725074	21.75734694
09/07/2014 18:02	-21.74482694	-21.74483969	-21.74482573	21.75785287	21.75781497	21.75776986
09/07/2014 18:07	-21.74444466	-21.74473522	-21.74463274	21.75932035	21.7592334	21.75931071
09/07/2014 18:12	-21.74423483	-21.74440544	-21.74448395	21.76095658	21.76062934	21.76081082
09/07/2014 18:17	-21.74494026	-21.74471771	-21.74474409	21.76228723	21.76143953	21.76213179
09/07/2014 18:22	-21.74547702	-21.74542009	-21.7453222	21.76377903	21.76344226	21.7637652
09/07/2014 18:27	-21.74567505	-21.74568662	-21.74572053	21.76436288	21.76437641	21.76439684
09/07/2014 18:32	-21.74564143	-21.74565959	-21.74559409	21.7646364	21.76437645	21.76466269
09/07/2014 18:37	-21.74539565	-21.74563256	-21.7454692	21.76539542	21.76437649	21.76545012
09/07/2014 18:42	-21.74444096	-21.74481806	-21.74496638	21.76559288	21.76481698	21.76531614
09/07/2014 18:47	-21.74342048	-21.74384971	-21.74350983	21.76512069	21.7653581	21.7650939
09/07/2014 18:52	-21.74348971	-21.74349921	-21.74341736	21.76522029	21.76553965	21.76523362
09/07/2014 18:57	-21.74347935	-21.74349756	-21.74342374	21.76522337	21.76551252	21.76523195
09/07/2014 19:02	-21.74346898	-21.74349592	-21.74343012	21.76522644	21.76548539	21.76523028
09/07/2014 19:07	-21.74345861	-21.74349427	-21.7434365	21.76522951	21.76545826	21.76522861
09/07/2014 19:12	-21.74344825	-21.74349262	-21.74344289	21.76523259	21.76543112	21.76522694
09/07/2014 19:17	-21.74345375	-21.74349098	-21.74344927	21.76522633	21.76540399	21.76522527
09/07/2014 19:22	-21.74346496	-21.74348933	-21.74345565	21.76521671	21.76537686	21.7652236
09/07/2014 19:27	-21.74347618	-21.74348769	-21.74346203	21.76520709	21.76534972	21.76522193
09/07/2014 19:32	-21.7434874	-21.74348604	-21.74346842	21.76519747	21.76532259	21.76522026
09/07/2014 19:37	-21.74349861	-21.7434844	-21.7434748	21.76518785	21.76529546	21.76521859
09/07/2014 19:42	-21.74350983	-21.74348275	-21.74348118	21.76517823	21.76526832	21.76521692
09/07/2014 19:47	-21.74352104	-21.7434811	-21.74348756	21.76516862	21.76524119	21.76521525
09/07/2014 19:52	-21.74353226	-21.7434791	-21.74349288	21.765159	21.76523794	21.76521656
09/07/2014 19:57	-21.74354348	-21.74347684	-21.74349123	21.76514938	21.76525249	21.76523741
09/07/2014 20:02	-21.74353808	-21.74347458	-21.74352095	21.76538404	21.76526704	21.7654927
09/07/2014 20:07	-21.74289622	-21.7431657	-21.7429284	21.76675287	21.76670293	21.76680187
09/07/2014 20:12	-21.74138578	-21.74166637	-21.74139559	21.76829954	21.76807517	21.76826027
09/07/2014 20:17	-21.73979299	-21.73998934	-21.73978299	21.76912645	21.76887271	21.7692019
09/07/2014 20:22	-21.738147	-21.73838343	-21.73814706	21.76893709	21.76868238	21.76876997
09/07/2014 20:27	-21.73633284	-21.73658124	-21.73634544	21.76904206	21.76902645	21.76888888
09/07/2014 20:32	-21.73322482	-21.73353301	-21.73387895	21.7681226	21.7680629	21.76819034
09/07/2014 20:37	-21.7316452	-21.73188397	-21.73198175	21.76807213	21.76813937	21.76826233
09/07/2014 20:42	-21.73151338	-21.73151223	-21.73146931	21.76850921	21.76841423	21.76847136
09/07/2014 20:47	-21.73138742	-21.7313509	-21.73123863	21.76854791	21.76844493	21.76852864
09/07/2014 20:52	-21.73000663	-21.73008402	-21.72993954	21.76908317	21.76877152	21.76904512
09/07/2014 20:57	-21.72898381	-21.72920734	-21.72889842	21.76883338	21.76857321	21.76875793
09/07/2014 21:02	-21.72928231	-21.72913148	-21.72907631	21.76818804	21.76832158	21.76814579
09/07/2014 21:07	-21.72928538	-21.72918018	-21.72918818	21.76819152	21.76826436	21.76811217
09/07/2014 21:12	-21.72928845	-21.72922887	-21.72928788	21.768195	21.76820713	21.76818521
09/07/2014 21:17	-21.72929151	-21.7292474	-21.72929291	21.76819849	21.768192	21.76819862
09/07/2014 21:22	-21.72929458	-21.72924867	-21.72928396	21.76820197	21.76820096	21.76820322
09/07/2014 21:27	-21.72929765	-21.72924993	-21.72927502	21.76820545	21.76820992	21.76820783
09/07/2014 21:32	-21.72930072	-21.72925119	-21.72926607	21.76820893	21.76821889	21.76821244
09/07/2014 21:37	-21.72930379	-21.72925246	-21.72925713	21.76821242	21.76822785	21.76821705
09/07/2014 21:42	-21.72930686	-21.72925372	-21.72924819	21.7682159	21.76823681	21.76822165
09/07/2014 21:47	-21.72930993	-21.72926617	-21.72923924	21.76821938	21.7682188	21.76822626
09/07/2014 21:52	-21.72931299	-21.72928182	-21.7292303	21.76822287	21.76819309	21.76823087
09/07/2014 21:57	-21.72926082	-21.72925144	-21.72899473	21.76821969	21.76815151	21.76807116
09/07/2014 22:02	-21.72803681	-21.72818679	-21.72806286	21.76755568	21.76769711	21.76765245
09/07/2014 22:07	-21.72370059	-21.72495706	-21.72671038	21.76895172	21.76810898	21.76755752
09/07/2014 22:12	-21.7232961	-21.7239466	-21.72527569	21.76856734	21.7684441	21.76808191
09/07/2014 22:17	-21.72350985	-21.72366065	-21.72358585	21.7688852	21.76886681	21.76877509
09/07/2014 22:22	-21.72231656	-21.72240456	-21.72237597	21.77028598	21.77015246	21.76996229
09/07/2014 22:27	-21.72156642	-21.72175941	-21.72165452	21.77166968	21.77145388	21.77139463
09/07/2014 22:32	-21.72098971	-21.72097604	-21.72096835	21.77133166	21.77119382	21.77118554
09/07/2014 22:37	-21.71973687	-21.71961332	-21.71951201	21.76990592	21.76994423	21.76994411
09/07/2014 22:42	-21.71842187	-21.71837997	-21.7180945	21.76891044	21.76900716	21.76913436
09/07/2014 22:47	-21.71674228	-21.71689076	-21.71671317	21.76896191	21.76878688	21.76894917
09/07/2014 22:52	-21.71483619	-21.71557678	-21.71543015	21.76971855	21.76880428	21.76932368
09/07/2014 22:57	-21.71486306	-21.7150969	-21.71450602	21.76933363	21.76903803	21.76959261
09/07/2014 23:02	-21.71451282	-21.71458031	-21.71429713	21.76901642	21.76902083	21.76897528
09/07/2014 23:07	-21.71425636	-21.71434188	-21.71434632	21.76909572	21.76888192	21.7689574
09/07/2014 23:12	-21.7142553	-21.71434278	-21.71427772	21.76923482	21.76900661	21.76917449
09/07/2014 23:17	-21.71406136	-21.71412514	-21.7140246	21.77037971	21.77014698	21.77042724
09/07/2014 23:22	-21.71378833	-21.71382553	-21.71373984	21.77209307	21.77194925	21.77214786
09/07/2014 23:27	-21.71347478	-21.71354495	-21.71345632	21.77394633	21.77367208	21.77393712
09/07/2014 23:32	-21.71311236	-21.71321546	-21.71314527	21.77611141	21.77562543	21.77613922
09/07/2014 23:37	-21.71286095	-21.71296506	-21.7128788	21.77775277	21.77729368	21.77779946
09/07/2014 23:42	-21.7133734	-21.71341225	-21.7134686	21.77873094	21.77879834	21.77899772
09/07/2014 23:47	-21.7145569	-21.71424726	-21.71463458	21.77947279	21.77955549	21.77973668
09/07/2014 23:52	-21.71516177	-21.71448964	-21.71515652	21.78000035	21.77963957	21.77995381
09/07/2014 23:57	-21.71522172	-21.71473202	-21.71519764	21.78032609	21.77972365	21.78010994
10/07/2014 00:02	-21.71528167	-21.71497439	-21.71523875	21.78065182	21.77980773	21.78026607
10/07/2014 00:07	-21.71534162	-21.71511152	-21.71527987	21.78097756	21.77985941	21.78042219
10/07/2014 00:12	-21.71540157	-21.71511017	-21.71532099	21.7813033	21.77986847	21.78057832
10/07/2014 00:17	-21.71546151	-21.71510883	-21.71536211	21.78162904	21.77987753	21.78073445
10/07/2014 00:22	-21.71552146	-21.71510748	-21.71540322	21.78195477	21.77988659	21.78089058
10/07/2014 00:27	-21.7155814	-21.71510614	-21.71544434	21.78228051	21.77989564	21.78104671
10/07/2014 00:32	-21.7156432	-21.7154069	-21.71530039	21.78287278	21.78282578	21.78277433
10/07/2014 00:37	-21.71592456	-21.71569655	-21.71591792	21.78464474	21.78458273	21.78463901
10/07/2014 00:42	-21.71669581	-21.7166093	-21.71666176	21.785827	21.78536858	21.78585492
10/07/2014 00:47	-21.71654853	-21.71667083	-21.71685672	21.78813066	21.78830567	21.78811936
10/07/2014 00:52	-21.71690562	-21.71716235	-21.7168956	21.79030292	21.78989889	21.78976974
10/07/2014 00:57	-21.71757562	-21.71731247	-21.7175327	21.79191916	21.79164868	21.7917202
10/07/2014 01:02	-21.71745467	-21.71759475	-21.71747989	21.79324517	21.79280067	21.79299634
10/07/2014 01:07	-21.71651755	-21.71657639	-21.71628848	21.79501476	21.79472926	21.79477067
10/07/2014 01:12	-21.71578425	-21.71584761	-21.71587372	21.79669549	21.79672094	21.79638314
10/07/2014 01:17	-21.7146647	-21.71512692	-21.71452398	21.79751499	21.79747518	21.7975129
10/07/2014 01:22	-21.71238313	-21.71257616	-21.71244939	21.79838858	21.79840362	21.79829388
10/07/2014 01:27	-21.71045907	-21.71045797	-21.71033414	21.79881813	21.79888137	21.79894079
10/07/2014 01:32	-21.70872826	-21.70868739	-21.70882833	21.79944147	21.79934329	21.79933458
10/07/2014 01:37	-21.70815509	-21.70816428	-21.70825319	21.7997272	21.79967158	21.79959693
10/07/2014 01:42	-21.70815559	-21.70815197	-21.70816204	21.79972341	21.7996827	21.79967225
10/07/2014 01:47	-21.70815609	-21.70815472	-21.70815896	21.79971963	21.79968383	21.79967345
10/07/2014 01:52	-21.70815659	-21.70815747	-21.70815588	21.79971584	21.79968496	21.79967466
10/07/2014 01:57	-21.70815709	-21.70816022	-21.70815281	21.79971206	21.79968609	21.79967586
10/07/2014 02:02	-21.70815759	-21.70816297	-21.70814973	21.79970828	21.79968722	21.79967707
10/07/2014 02:07	-21.70815808	-21.70816572	-21.70814665	21.79970449	21.79968835	21.79967827
10/07/2014 02:12	-21.70815894	-21.70816847	-21.70814357	21.79969821	21.79968948	21.79967948
10/07/2014 02:17	-21.7081604	-21.70817122	-21.70814049	21.79968765	21.79969061	21.79968069
10/07/2014 02:22	-21.70816176	-21.70817397	-21.70813741	21.79967852	21.79969174	21.79968189
10/07/2014 02:27	-21.70816072	-21.70817673	-21.70815553	21.79970446	21.79969287	21.79968552
10/07/2014 02:32	-21.7081839	-21.70817948	-21.70818283	21.79966175	21.799694	21.79968799
10/07/2014 02:37	-21.70818146	-21.70818223	-21.70818	21.79967741	21.79969513	21.79968383
10/07/2014 02:42	-21.70817239	-21.7081778	-21.70817717	21.79970826	21.79969858	21.79967967
10/07/2014 02:47	-21.70816331	-21.70817288	-21.70817433	21.79973911	21.79970218	21.79967552
10/07/2014 02:52	-21.70815599	-21.70816797	-21.70817198	21.79976415	21.79970579	21.79967151
10/07/2014 02:57	-21.70816061	-21.70816306	-21.70817369	21.79974978	21.79970939	21.79966884
10/07/2014 03:02	-21.70816522	-21.7081593	-21.7081754	21.7997354	21.79971206	21.79966616
10/07/2014 03:07	-21.70816984	-21.70816032	-21.7081771	21.79972102	21.79971084	21.79966348
10/07/2014 03:12	-21.70817445	-21.70816134	-21.70817881	21.79970665	21.79970962	21.7996608
10/07/2014 03:17	-21.70817906	-21.70816236	-21.70818052	21.79969227	21.79970839	21.79965812
10/07/2014 03:22	-21.70818368	-21.70816338	-21.70818223	21.7996779	21.79970717	21.79965544
10/07/2014 03:27	-21.7081695	-21.7081644	-21.70818021	21.79969369	21.79970594	21.79965722
10/07/2014 03:32	-21.70816601	-21.70816485	-21.70817675	21.79969932	21.79970402	21.79966071
10/07/2014 03:37	-21.70816802	-21.70816515	-21.7081733	21.79969842	21.79970193	21.7996642
10/07/2014 03:42	-21.70817003	-21.70816546	-21.70816984	21.79969752	21.79969983	21.79966769
10/07/2014 03:47	-21.70817203	-21.70816577	-21.70816639	21.79969662	21.79969774	21.79967118
10/07/2014 03:52	-21.70817404	-21.70816607	-21.70816293	21.79969572	21.79969564	21.79967467
10/07/2014 03:57	-21.70817605	-21.70816638	-21.70815948	21.79969482	21.79969355	21.79967816
10/07/2014 04:02	-21.70817805	-21.70816669	-21.70815603	21.79969392	21.79969145	21.79968166
10/07/2014 04:07	-21.70818006	-21.70816699	-21.70815257	21.79969302	21.79968936	21.79968515
10/07/2014 04:12	-21.70818207	-21.7081579	-21.70814912	21.79969212	21.79970805	21.79968864
10/07/2014 04:17	-21.70818408	-21.70814855	-21.70814566	21.79969122	21.79972732	21.79969213
10/07/2014 04:22	-21.70817093	-21.7081392	-21.70811792	21.79971177	21.79974659	21.7997707
10/07/2014 04:27	-21.70818216	-21.70812985	-21.7080938	21.7996982	21.79976586	21.79982221
10/07/2014 04:32	-21.70724195	-21.70812585	-21.70804638	21.80033677	21.79978958	21.7999791
10/07/2014 04:37	-21.70694207	-21.70723817	-21.70718636	21.80072249	21.80050881	21.80047923
10/07/2014 04:42	-21.70697036	-21.70696413	-21.70699224	21.80073372	21.80067841	21.80058931
10/07/2014 04:47	-21.70698418	-21.70697641	-21.7069891	21.80067374	21.80069002	21.80059508
10/07/2014 04:52	-21.70698924	-21.70697666	-21.70698813	21.80063814	21.80064528	21.80057262
10/07/2014 04:57	-21.70703492	-21.70682879	-21.70701231	21.8000798	21.79998097	21.79991592
10/07/2014 05:02	-21.70670569	-21.70663621	-21.7065309	21.79890136	21.7991311	21.79886432
10/07/2014 05:07	-21.70601267	-21.70641358	-21.70598381	21.79934849	21.79892947	21.79933261
10/07/2014 05:12	-21.70586221	-21.70618181	-21.70595891	21.7988855	21.798925	21.79904755
10/07/2014 05:17	-21.7059077	-21.70595004	-21.70593401	21.7989027	21.79892053	21.79876249
10/07/2014 05:22	-21.70585946	-21.70581819	-21.70572055	21.79736117	21.79757477	21.7973718
10/07/2014 05:27	-21.70475928	-21.70475444	-21.70472439	21.79634942	21.79632085	21.79626318
10/07/2014 05:32	-21.70424606	-21.70446264	-21.70439133	21.79520445	21.79506188	21.79515154
10/07/2014 05:37	-21.70271915	-21.70288432	-21.70260961	21.79423302	21.79435781	21.79432476
10/07/2014 05:42	-21.70126812	-21.70140917	-21.70127996	21.79237638	21.79235864	21.79234345
10/07/2014 05:47	-21.6997463	-21.70000616	-21.69978931	21.79333922	21.7933292	21.79320313
10/07/2014 05:52	-21.69839781	-21.69858118	-21.6984274	21.79549246	21.79503121	21.79544436
10/07/2014 05:57	-21.69834515	-21.6982139	-21.69819457	21.79641616	21.79647513	21.79659561
10/07/2014 06:02	-21.69777906	-21.69798165	-21.69785685	21.79777207	21.79767918	21.79742146
10/07/2014 06:07	-21.69701974	-21.69719695	-21.69706095	21.79828038	21.7982523	21.79818286
10/07/2014 06:12	-21.69665551	-21.696863	-21.69673609	21.79828431	21.79811574	21.79820592
10/07/2014 06:17	-21.69488808	-21.69459854	-21.69463522	21.79676666	21.79645655	21.79682435
10/07/2014 06:22	-21.69382525	-21.69384463	-21.69383778	21.79650322	21.79664553	21.79679174
10/07/2014 06:27	-21.69368991	-21.69381224	-21.69376113	21.79678375	21.79683625	21.79682475
10/07/2014 06:32	-21.69365799	-21.69381526	-21.69375932	21.79682257	21.79683786	21.79682761
10/07/2014 06:37	-21.69363419	-21.69364919	-21.69378974	21.79688775	21.7970197	21.79694995
10/07/2014 06:42	-21.69361123	-21.69361891	-21.69382694	21.79695564	21.79705114	21.7970974
10/07/2014 06:47	-21.69361578	-21.69361705	-21.69386415	21.79707808	21.7970513	21.79724484
10/07/2014 06:52	-21.69392954	-21.69390986	-21.69372953	21.79799472	21.79803035	21.79789456
10/07/2014 06:57	-21.69322952	-21.69320711	-21.69334438	21.79936904	21.79936418	21.7993201
10/07/2014 07:02	-21.69356976	-21.69360316	-21.69340377	21.80042944	21.80030728	21.8006161
10/07/2014 07:07	-21.69388071	-21.6936287	-21.6934254	21.80243283	21.80250126	21.80277317
10/07/2014 07:12	-21.69310656	-21.69308598	-21.69300271	21.80449134	21.80438167	21.80467294
10/07/2014 07:17	-21.69269802	-21.69269857	-21.69288476	21.8063414	21.80619939	21.80662264
10/07/2014 07:22	-21.69276969	-21.69248476	-21.69277874	21.808681	21.80901406	21.80873026
10/07/2014 07:27	-21.69295827	-21.69279184	-21.69283433	21.81065759	21.81026993	21.81046829
10/07/2014 07:32	-21.6932438	-21.69326964	-21.693214	21.8114162	21.81146269	21.81170788
10/07/2014 07:37	-21.69323839	-21.69309783	-21.69317579	21.81286097	21.81283194	21.812936
10/07/2014 07:42	-21.69297396	-21.69305617	-21.69294276	21.81395618	21.81310408	21.81405435
10/07/2014 07:47	-21.69293949	-21.69302036	-21.69290244	21.81400464	21.81333515	21.81406982
10/07/2014 07:52	-21.69290501	-21.69298455	-21.69290124	21.81405311	21.81356622	21.81407503
10/07/2014 07:57	-21.69287053	-21.69294874	-21.69291044	21.81410158	21.81379729	21.8140722
10/07/2014 08:02	-21.69282944	-21.69291293	-21.69291965	21.81416686	21.81402835	21.81406937
10/07/2014 08:07	-21.69271768	-21.69273472	-21.69273543	21.81441182	21.81443321	21.81436371
10/07/2014 08:12	-21.69228102	-21.69240525	-21.69238419	21.81583637	21.81564167	21.81573272
10/07/2014 08:17	-21.69194767	-21.69206035	-21.69190761	21.81768868	21.81733723	21.81728385
10/07/2014 08:22	-21.69160799	-21.69175355	-21.69176308	21.81862606	21.81846069	21.81824739
10/07/2014 08:27	-21.69149564	-21.69158893	-21.69171125	21.81925865	21.81911163	21.81906278
10/07/2014 08:32	-21.69093151	-21.69118392	-21.6912503	21.81997016	21.81976055	21.81984171
10/07/2014 08:37	-21.69073667	-21.69081194	-21.69077437	21.82096918	21.82070473	21.82091374
10/07/2014 08:42	-21.6906681	-21.69064548	-21.6906482	21.82170445	21.82168284	21.82164428
10/07/2014 08:47	-21.69009735	-21.68995016	-21.68986602	21.82314549	21.82310848	21.82330651
10/07/2014 08:52	-21.68883355	-21.68901391	-21.68879339	21.82403661	21.82396964	21.82410531
10/07/2014 08:57	-21.68753198	-21.68769093	-21.68754247	21.82433008	21.82423982	21.82429499
10/07/2014 09:02	-21.6859587	-21.68619627	-21.68602227	21.82460118	21.82455237	21.82463422
10/07/2014 09:07	-21.68592154	-21.68570581	-21.68586893	21.82509022	21.82507373	21.82557381
10/07/2014 09:12	-21.68597907	-21.6858183	-21.68596442	21.82635433	21.82581553	21.82648029
10/07/2014 09:17	-21.68597379	-21.68586736	-21.68593705	21.82662431	21.82615185	21.82667424
10/07/2014 09:22	-21.6859778	-21.68587075	-21.68592087	21.82661878	21.82618292	21.82667528
10/07/2014 09:27	-21.68598366	-21.68587413	-21.68591469	21.82661651	21.82621399	21.82667813
10/07/2014 09:32	-21.68598952	-21.68587751	-21.68590851	21.82661424	21.82624506	21.82668097
10/07/2014 09:37	-21.68599538	-21.6858809	-21.68590234	21.82661196	21.82627613	21.82668382
10/07/2014 09:42	-21.68600124	-21.68588428	-21.68589616	21.82660969	21.8263072	21.82668667
10/07/2014 09:47	-21.68600169	-21.68588766	-21.68588999	21.82661705	21.82633827	21.82668951
10/07/2014 09:52	-21.68599794	-21.68589105	-21.68588381	21.82663189	21.82636934	21.82669236
10/07/2014 09:57	-21.6859942	-21.68589443	-21.68587764	21.82664672	21.82640041	21.8266952
10/07/2014 10:02	-21.68599045	-21.68589781	-21.68587146	21.82666156	21.82643148	21.82669805
10/07/2014 10:07	-21.68598769	-21.6859012	-21.68587249	21.82666261	21.82646255	21.82669733
10/07/2014 10:12	-21.68598544	-21.68590458	-21.68587712	21.82665677	21.82649362	21.82669481
10/07/2014 10:17	-21.68598318	-21.68590797	-21.68588175	21.82665093	21.82652469	21.8266923
10/07/2014 10:22	-21.68598092	-21.68591135	-21.68588638	21.82664509	21.82655576	21.82668978
10/07/2014 10:27	-21.68597866	-21.68591473	-21.68589101	21.82663925	21.82658683	21.82668727
10/07/2014 10:32	-21.6859764	-21.68591812	-21.68589565	21.82663341	21.8266179	21.82668475
10/07/2014 10:37	-21.68597276	-21.6859215	-21.68590028	21.82663378	21.82664897	21.82668224
10/07/2014 10:42	-21.68596912	-21.68592488	-21.68590491	21.82663416	21.82668004	21.82667972
10/07/2014 10:47	-21.68596547	-21.68592556	-21.68590954	21.82663454	21.82668911	21.82667721
10/07/2014 10:52	-21.68596183	-21.68592491	-21.68591417	21.82663492	21.82668734	21.82667469
10/07/2014 10:57	-21.68595818	-21.68592427	-21.68591881	21.8266353	21.82668557	21.82667218
10/07/2014 11:02	-21.68595454	-21.68592362	-21.68592344	21.82663568	21.8266838	21.82666967
10/07/2014 11:07	-21.68595089	-21.68592297	-21.6859356	21.82663605	21.82668203	21.82666556
10/07/2014 11:12	-21.68594725	-21.68592232	-21.68595331	21.82663643	21.82668026	21.82666028
10/07/2014 11:17	-21.6859436	-21.68592167	-21.68597053	21.82663681	21.82667849	21.82665496
10/07/2014 11:22	-21.68593996	-21.68592102	-21.68596065	21.82663719	21.82667671	21.82664718
10/07/2014 11:27	-21.68593631	-21.68592037	-21.68595078	21.82663757	21.82667494	21.82663939
10/07/2014 11:32	-21.68593267	-21.68591996	-21.6859409	21.82663795	21.82667228	21.8266316
10/07/2014 11:37	-21.685929	-21.68592122	-21.68592323	21.82664181	21.82666353	21.82665682
10/07/2014 11:42	-21.68592533	-21.68592247	-21.68594761	21.82664618	21.82665479	21.82664658
10/07/2014 11:47	-21.68592166	-21.68592373	-21.68594729	21.82665055	21.82664605	21.82664009
10/07/2014 11:52	-21.68591799	-21.68592499	-21.68593832	21.82665493	21.82663731	21.82663709
10/07/2014 11:57	-21.68591432	-21.68592624	-21.68592935	21.8266593	21.82662857	21.82663409
10/07/2014 12:02	-21.68591064	-21.68592678	-21.68593016	21.82666367	21.82662678	21.82662906
10/07/2014 12:07	-21.68590697	-21.68592652	-21.68596327	21.82666804	21.82663261	21.82661848
10/07/2014 12:12	-21.6859033	-21.68592626	-21.68595717	21.82667241	21.82663843	21.82662344
10/07/2014 12:17	-21.68589963	-21.68592601	-21.68595107	21.82667678	21.82664426	21.82662839
10/07/2014 12:22	-21.68589596	-21.68592575	-21.68594498	21.82668116	21.82665008	21.82663335
10/07/2014 12:27	-21.68589377	-21.6859255	-21.68593888	21.82668515	21.8266559	21.82663831
10/07/2014 12:32	-21.68589902	-21.68592524	-21.68593278	21.82668725	21.82666173	21.82664327
10/07/2014 12:37	-21.68590427	-21.68592498	-21.68592669	21.82668935	21.82666755	21.82664823
10/07/2014 12:42	-21.68590952	-21.68592473	-21.68592491	21.82669145	21.82667338	21.82665086
10/07/2014 12:47	-21.68591477	-21.68592447	-21.68593423	21.82669356	21.8266792	21.8266475
10/07/2014 12:52	-21.68592001	-21.68592421	-21.68594355	21.82669566	21.82668503	21.82664414
10/07/2014 12:57	-21.68592526	-21.68592396	-21.68595288	21.82669776	21.82669085	21.82664078
10/07/2014 13:02	-21.68593051	-21.68595164	-21.6859622	21.82669986	21.8268475	21.82663742
10/07/2014 13:07	-21.68593576	-21.68602282	-21.68597152	21.82670196	21.82723891	21.82663406
10/07/2014 13:12	-21.68594101	-21.686094	-21.68598084	21.82670406	21.82763033	21.8266307
10/07/2014 13:17	-21.68598268	-21.68616517	-21.68598419	21.82683208	21.82802175	21.82663018
10/07/2014 13:22	-21.68610344	-21.68623635	-21.68594724	21.82723349	21.82841316	21.82672562
10/07/2014 13:27	-21.6862242	-21.68630752	-21.68600029	21.82763489	21.82880458	21.82729338
10/07/2014 13:32	-21.68642051	-21.6863787	-21.68638838	21.82862258	21.829196	21.82850764
10/07/2014 13:37	-21.68656314	-21.68643107	-21.68664544	21.82951162	21.82948116	21.82962135
10/07/2014 13:42	-21.68686243	-21.68662988	-21.68703743	21.82995248	21.8296867	21.83001488
10/07/2014 13:47	-21.68727694	-21.68751369	-21.68745242	21.83037613	21.83051717	21.83043286
10/07/2014 13:52	-21.68756182	-21.688163	-21.68821924	21.83065262	21.83122464	21.83122602
10/07/2014 13:57	-21.68784671	-21.68817399	-21.68825037	21.83092912	21.83126998	21.83126081
10/07/2014 14:02	-21.68813159	-21.68818762	-21.6882815	21.83120562	21.83131805	21.83129561
10/07/2014 14:07	-21.68953191	-21.68836157	-21.68931619	21.83156807	21.83146862	21.83153107
10/07/2014 14:11	-21.69062648	-21.69046175	-21.69050689	21.83159095	21.83140922	21.83147537
10/07/2014 14:16	-21.69048352	-21.69047801	-21.6905155	21.83143823	21.83144182	21.83148542
10/07/2014 14:21	-21.6904797	-21.69045959	-21.69050263	21.83145025	21.83138234	21.83147476
10/07/2014 14:26	-21.69047588	-21.69047525	-21.69048976	21.83146227	21.83142028	21.83146409
10/07/2014 14:31	-21.69047206	-21.69049091	-21.6904923	21.83147429	21.83145822	21.83146712
10/07/2014 14:36	-21.69047717	-21.69050657	-21.69049284	21.8314672	21.83149616	21.83146688
10/07/2014 14:41	-21.69047898	-21.69052223	-21.69050804	21.83144607	21.8315341	21.83147342
10/07/2014 14:46	-21.6904306	-21.69052905	-21.69047672	21.83149007	21.83152757	21.83154553
10/07/2014 14:51	-21.69018093	-21.69026796	-21.69014291	21.83208869	21.83202737	21.83219029
10/07/2014 14:56	-21.68983004	-21.68979633	-21.68979562	21.83384825	21.83367189	21.83382624
10/07/2014 15:01	-21.68986734	-21.68966244	-21.68964803	21.83601012	21.83571658	21.83593524
10/07/2014 15:06	-21.68987716	-21.68976091	-21.68981973	21.83813544	21.83791054	21.8380583
10/07/2014 15:11	-21.69036237	-21.69042906	-21.69053702	21.83970723	21.83967549	21.83968879
10/07/2014 15:16	-21.69153105	-21.69132489	-21.69130495	21.84009915	21.84047015	21.84044352
10/07/2014 15:21	-21.69284496	-21.69212511	-21.69213486	21.8401023	21.84086869	21.8410358
10/07/2014 15:26	-21.69132049	-21.69218697	-21.69191865	21.84166044	21.84136992	21.84151267
10/07/2014 15:31	-21.6914157	-21.69140368	-21.69135575	21.84172808	21.84166076	21.8415236
10/07/2014 15:36	-21.69155909	-21.69142395	-21.69136431	21.8417083	21.84159746	21.84152994
10/07/2014 15:41	-21.69170247	-21.69159893	-21.69139963	21.84168852	21.84157918	21.84160834
10/07/2014 15:46	-21.69184585	-21.69177391	-21.69145334	21.84166875	21.8415609	21.84168178
10/07/2014 15:51	-21.69198923	-21.69194889	-21.69145829	21.84164897	21.84154263	21.841654
10/07/2014 15:56	-21.69213262	-21.69212387	-21.69145402	21.84162919	21.84152435	21.84165691
10/07/2014 16:01	-21.692276	-21.69229884	-21.69144974	21.84160941	21.84150608	21.84165983
10/07/2014 16:06	-21.69241938	-21.69247382	-21.69183813	21.84158963	21.8414878	21.841668
10/07/2014 16:11	-21.69274243	-21.69275306	-21.69297015	21.8415082	21.84142374	21.84139935
10/07/2014 16:16	-21.69399433	-21.69396764	-21.69412589	21.84106815	21.84093394	21.84081565
10/07/2014 16:21	-21.69480193	-21.69484675	-21.69483447	21.84068287	21.84058042	21.84072184
10/07/2014 16:26	-21.69490634	-21.6949021	-21.69493557	21.84109528	21.84080514	21.84097507
10/07/2014 16:31	-21.69490792	-21.69494715	-21.6949364	21.84109447	21.84098643	21.84097651
10/07/2014 16:36	-21.69491679	-21.69494844	-21.69494373	21.84108557	21.84098343	21.84099055
10/07/2014 16:41	-21.69492565	-21.69494973	-21.69494519	21.84107667	21.84098043	21.84099618
10/07/2014 16:46	-21.69493452	-21.69495103	-21.69494664	21.84106776	21.84097743	21.8410018
10/07/2014 16:51	-21.69494338	-21.69495232	-21.6949481	21.84105886	21.84097443	21.84100742
10/07/2014 16:56	-21.69495224	-21.69495362	-21.69494921	21.84104996	21.84097143	21.84100984
10/07/2014 17:01	-21.69496111	-21.69495491	-21.69494957	21.84104106	21.84096843	21.84100515
10/07/2014 17:06	-21.69496997	-21.69495548	-21.69494992	21.84103216	21.84096655	21.84100047
10/07/2014 17:11	-21.69497884	-21.6949522	-21.69495028	21.84102325	21.84097063	21.84099578
10/07/2014 17:16	-21.6949877	-21.69494893	-21.69495064	21.84101435	21.84097471	21.84099109
10/07/2014 17:21	-21.69499656	-21.69494565	-21.694951	21.84100545	21.8409788	21.8409864
10/07/2014 17:26	-21.69500543	-21.69494237	-21.69495135	21.84099655	21.84098288	21.84098171
10/07/2014 17:31	-21.69501429	-21.69493909	-21.69495171	21.84098764	21.84098696	21.84097702
10/07/2014 17:36	-21.69502103	-21.69493581	-21.69495207	21.84097962	21.84099104	21.84097233
10/07/2014 17:41	-21.69497709	-21.69493254	-21.69495242	21.84099259	21.84099513	21.84096764
10/07/2014 17:46	-21.69493315	-21.69492926	-21.69495278	21.84100556	21.84099921	21.84096296
10/07/2014 17:51	-21.69490907	-21.69492624	-21.69495314	21.84101815	21.84100093	21.84095827
10/07/2014 17:56	-21.69491014	-21.69492373	-21.69495279	21.84103027	21.8409981	21.840958
10/07/2014 18:01	-21.69491122	-21.69492123	-21.69495044	21.84104239	21.84099527	21.84097028
10/07/2014 18:06	-21.69491229	-21.69491872	-21.69494809	21.84105451	21.84099244	21.84098255
10/07/2014 18:11	-21.69491336	-21.69491621	-21.69494574	21.84106663	21.84098961	21.84099483
10/07/2014 18:16	-21.69491443	-21.6949137	-21.69494339	21.84107875	21.84098678	21.84100711
10/07/2014 18:21	-21.6949155	-21.69491119	-21.69494104	21.84109087	21.84098395	21.84101939
10/07/2014 18:26	-21.69471892	-21.69470275	-21.69476355	21.84166769	21.8417225	21.84163002
10/07/2014 18:31	-21.69452021	-21.69455838	-21.69449739	21.8423124	21.84205555	21.84228013
10/07/2014 18:36	-21.69464964	-21.69474161	-21.69469907	21.84245653	21.8423808	21.84246738
10/07/2014 18:41	-21.69501186	-21.6948843	-21.69506213	21.84257	21.84249979	21.84257955
10/07/2014 18:46	-21.69517344	-21.69510946	-21.69518986	21.84262461	21.8426129	21.84262949
10/07/2014 18:51	-21.69517253	-21.6951883	-21.69516026	21.84259508	21.84262528	21.84252865
10/07/2014 18:56	-21.69517162	-21.69517467	-21.69508397	21.84256555	21.84257831	21.84237447
10/07/2014 19:01	-21.69450871	-21.69454487	-21.69452022	21.84191776	21.84195712	21.8418085
10/07/2014 19:06	-21.69280076	-21.6928576	-21.69280929	21.84030803	21.84036976	21.84026119
10/07/2014 19:11	-21.69213126	-21.69215235	-21.69217624	21.83972883	21.83974007	21.8396777
10/07/2014 19:16	-21.69195651	-21.69203961	-21.69201931	21.83968042	21.83979745	21.83967072
10/07/2014 19:21	-21.69210279	-21.69196156	-21.6921258	21.8397109	21.83981486	21.83968226
10/07/2014 19:26	-21.69251059	-21.69241589	-21.69254578	21.83941428	21.8395057	21.83939178
10/07/2014 19:31	-21.69280433	-21.69269154	-21.69275928	21.83893387	21.83916441	21.83890008
10/07/2014 19:36	-21.69273651	-21.69271299	-21.69272709	21.83838255	21.83862958	21.83833149
10/07/2014 19:41	-21.69241349	-21.69257075	-21.69234094	21.83742425	21.83759663	21.83741788
10/07/2014 19:46	-21.69162304	-21.69177172	-21.6915482	21.83598387	21.83602148	21.83593885
10/07/2014 19:51	-21.6906089	-21.69059413	-21.69054671	21.83426454	21.8344124	21.83426401
10/07/2014 19:56	-21.69040084	-21.69037834	-21.69038713	21.83241515	21.83250652	21.8324459
10/07/2014 20:01	-21.69025789	-21.69022843	-21.69014216	21.83111842	21.8309277	21.83128049
10/07/2014 20:06	-21.68934011	-21.68951527	-21.68939821	21.83034358	21.83029606	21.83029139
10/07/2014 20:11	-21.68909989	-21.68916033	-21.68908672	21.82919758	21.82957241	21.82918312
10/07/2014 20:16	-21.68887503	-21.68900967	-21.68902151	21.82848167	21.82807651	21.82831655
10/07/2014 20:21	-21.68899336	-21.68895722	-21.68898226	21.82761487	21.82775207	21.827536
10/07/2014 20:26	-21.68903683	-21.68898926	-21.68897691	21.82739795	21.82721905	21.82733949
10/07/2014 20:31	-21.68903296	-21.68898967	-21.68898234	21.8273731	21.82721615	21.82732854
10/07/2014 20:36	-21.68902908	-21.68899008	-21.68898776	21.82734826	21.82721324	21.82731759
10/07/2014 20:41	-21.6890252	-21.68899049	-21.68899318	21.82732341	21.82721033	21.82730664
10/07/2014 20:46	-21.68902132	-21.68899089	-21.6889986	21.82729856	21.82720743	21.82729569
10/07/2014 20:51	-21.68901745	-21.6889913	-21.68900402	21.82727372	21.82720452	21.82728474
10/07/2014 20:56	-21.68901357	-21.68897843	-21.68900944	21.82724887	21.82721464	21.82727379
10/07/2014 21:01	-21.68900969	-21.68895656	-21.68901486	21.82722403	21.82723556	21.82726284
10/07/2014 21:06	-21.68900931	-21.6889632	-21.68902028	21.8272258	21.82724396	21.82725188
10/07/2014 21:11	-21.68900911	-21.68896983	-21.68902571	21.82722895	21.82725236	21.82724093
10/07/2014 21:16	-21.68900891	-21.68897647	-21.68903113	21.82723211	21.82726076	21.82722998
10/07/2014 21:21	-21.68900871	-21.68898311	-21.68903655	21.82723526	21.82726916	21.82721903
10/07/2014 21:26	-21.68900851	-21.68898975	-21.68903189	21.82723842	21.82727756	21.82721539
10/07/2014 21:31	-21.68901075	-21.68899639	-21.68902319	21.8272392	21.82728596	21.82721467
10/07/2014 21:36	-21.68901579	-21.68900303	-21.68901448	21.82723727	21.82729436	21.82721396
10/07/2014 21:41	-21.68902083	-21.68900966	-21.68900578	21.82723534	21.82730276	21.82721324
10/07/2014 21:46	-21.68902265	-21.68902643	-21.68868932	21.82724075	21.82727961	21.82726365
10/07/2014 21:51	-21.68902421	-21.68904529	-21.68821242	21.82724676	21.82724995	21.8273407
10/07/2014 21:56	-21.68902578	-21.68906415	-21.68773552	21.82725276	21.82722028	21.82741776
10/07/2014 22:01	-21.68902744	-21.68906859	-21.68725862	21.82725347	21.82721388	21.82749481
10/07/2014 22:06	-21.6890292	-21.68905791	-21.68678172	21.82724837	21.82723188	21.82757186
10/07/2014 22:11	-21.68903096	-21.68904723	-21.68630482	21.82724326	21.82724988	21.82764891
10/07/2014 22:16	-21.68903272	-21.68903656	-21.68582792	21.82723816	21.82726787	21.82772596
10/07/2014 22:21	-21.6890247	-21.68903328	-21.68535102	21.82723588	21.82726701	21.82780301
10/07/2014 22:26	-21.68901748	-21.68903745	-21.68487412	21.82722804	21.82724716	21.82788006
10/07/2014 22:31	-21.68902022	-21.68903994	-21.68439722	21.82721485	21.8272282	21.82795711
10/07/2014 22:36	-21.68900134	-21.68900774	-21.68392032	21.8272392	21.82722667	21.82803416
10/07/2014 22:41	-21.68834858	-21.68887737	-21.68344342	21.82733335	21.827263	21.82811121
10/07/2014 22:46	-21.68645285	-21.68670222	-21.68296653	21.82734559	21.82761332	21.82818826
10/07/2014 22:51	-21.68455048	-21.68452456	-21.68248963	21.82770059	21.82775348	21.8282653
10/07/2014 22:56	-21.68280235	-21.68273558	-21.68201273	21.82820377	21.82811454	21.82834235
10/07/2014 23:01	-21.68104201	-21.68091188	-21.68103208	21.82785139	21.82800743	21.82791636
10/07/2014 23:06	-21.68025847	-21.68036346	-21.68025711	21.82742648	21.82735148	21.82742512
10/07/2014 23:11	-21.67968796	-21.67972543	-21.67969537	21.82761444	21.82711138	21.82762303
10/07/2014 23:16	-21.6795963	-21.67943005	-21.67960693	21.82839435	21.82858968	21.82832454
10/07/2014 23:21	-21.67933096	-21.6794278	-21.67933757	21.82937335	21.82941022	21.82927994
10/07/2014 23:26	-21.67860418	-21.67885933	-21.67854374	21.82927298	21.82972516	21.82923256
10/07/2014 23:31	-21.67776795	-21.67762964	-21.67773436	21.82801009	21.82765042	21.82796467
10/07/2014 23:36	-21.6771577	-21.67701258	-21.67722047	21.82661777	21.82672476	21.82651313
10/07/2014 23:41	-21.67702495	-21.67695061	-21.67712825	21.82552099	21.82540809	21.82545533
10/07/2014 23:46	-21.6764859	-21.67682641	-21.67652997	21.82462909	21.82445653	21.82464306
10/07/2014 23:51	-21.67555296	-21.67533119	-21.67552272	21.82397807	21.82397344	21.82392313
10/07/2014 23:56	-21.67510559	-21.67513595	-21.67507879	21.82365861	21.82369428	21.8236325
11/07/2014 00:01	-21.67461835	-21.6746881	-21.67459425	21.82335787	21.82289459	21.8233635
11/07/2014 00:06	-21.67361913	-21.67375352	-21.67360161	21.82344192	21.82302214	21.82339328
11/07/2014 00:11	-21.67244842	-21.6727531	-21.67243841	21.82437273	21.82431903	21.82434204
11/07/2014 00:16	-21.6710185	-21.67179238	-21.67089012	21.82548313	21.82590988	21.8254726
11/07/2014 00:21	-21.6698193	-21.67083165	-21.66962168	21.82708233	21.82750071	21.82691626
11/07/2014 00:26	-21.66901144	-21.6698709	-21.66887345	21.82875872	21.82909151	21.82854403
11/07/2014 00:31	-21.66814509	-21.66891013	-21.66810401	21.83018561	21.8306823	21.830145
11/07/2014 00:36	-21.6677161	-21.66794935	-21.66782791	21.832321	21.83227306	21.83220292
11/07/2014 00:41	-21.6674189	-21.66723567	-21.66744598	21.83405949	21.83339566	21.83403628
11/07/2014 00:46	-21.66649069	-21.6666299	-21.66649868	21.83507775	21.8343138	21.83530359
11/07/2014 00:51	-21.66579633	-21.66602412	-21.66588804	21.83562645	21.83523193	21.83572904
11/07/2014 00:56	-21.66575717	-21.66574704	-21.66576134	21.8355783	21.8356292	21.83560054
11/07/2014 01:01	-21.6656714	-21.66575691	-21.66626402	21.835801	21.83559629	21.83648969
11/07/2014 01:06	-21.66652652	-21.66599241	-21.6672423	21.83750292	21.83633895	21.83826394
11/07/2014 01:11	-21.66696915	-21.66638874	-21.66706094	21.84025338	21.83962735	21.84040929
11/07/2014 01:16	-21.66518831	-21.66541661	-21.66523027	21.84162228	21.84111208	21.84172962
11/07/2014 01:21	-21.66362844	-21.66369021	-21.66373512	21.84276299	21.84284403	21.84294792
11/07/2014 01:26	-21.66350938	-21.66341415	-21.6638577	21.84522116	21.845179	21.84526487
11/07/2014 01:31	-21.66477524	-21.66504353	-21.665112	21.8474951	21.84749438	21.84728299
11/07/2014 01:36	-21.66635849	-21.66638567	-21.66645185	21.84941931	21.8494409	21.84920243
11/07/2014 01:41	-21.66731723	-21.66576062	-21.66747174	21.85106971	21.85146543	21.8511839
11/07/2014 01:46	-21.66798603	-21.66696408	-21.6682092	21.85231224	21.85248077	21.8526123
11/07/2014 01:51	-21.66876729	-21.6687796	-21.66925203	21.85304533	21.8531386	21.85299739
11/07/2014 01:56	-21.66969017	-21.66995758	-21.67021212	21.85313691	21.85340427	21.85301961
11/07/2014 02:01	-21.67061305	-21.67096943	-21.67070631	21.85322849	21.85345514	21.85308955
11/07/2014 02:06	-21.67188017	-21.67198128	-21.67195144	21.85338917	21.85350601	21.85320921
11/07/2014 02:11	-21.67323638	-21.67312966	-21.67323408	21.85342906	21.85335944	21.85318828
11/07/2014 02:16	-21.6738657	-21.67372919	-21.6738412	21.85338337	21.85329459	21.85322842
11/07/2014 02:21	-21.67429453	-21.67414442	-21.67444369	21.85394177	21.85361895	21.85405075
11/07/2014 02:26	-21.67462681	-21.67463967	-21.67485703	21.85482727	21.85442101	21.8549852
11/07/2014 02:31	-21.67437165	-21.67438167	-21.67411977	21.85607945	21.85599564	21.8563533
11/07/2014 02:36	-21.67368695	-21.67368818	-21.67370031	21.85717753	21.85713932	21.8570941
11/07/2014 02:41	-21.67368992	-21.6737067	-21.67377027	21.85718834	21.85714792	21.85725286
11/07/2014 02:46	-21.67369589	-21.6737003	-21.67372409	21.85717421	21.85716371	21.85714792
11/07/2014 02:51	-21.67384263	-21.67386687	-21.67369953	21.85750942	21.85747395	21.85716876
11/07/2014 02:56	-21.67370861	-21.67384053	-21.67363675	21.85881737	21.85876365	21.85902095
11/07/2014 03:01	-21.67294252	-21.67310577	-21.67274382	21.86033757	21.86023203	21.86043875
11/07/2014 03:06	-21.67254085	-21.67255674	-21.6725495	21.86083651	21.86064765	21.86078389
11/07/2014 03:11	-21.67254469	-21.6725496	-21.67252749	21.86082488	21.86069271	21.86085653
11/07/2014 03:16	-21.67254853	-21.67254247	-21.67252266	21.86081324	21.86073778	21.86085279
11/07/2014 03:21	-21.67255237	-21.67253534	-21.67251783	21.8608016	21.86078285	21.86084906
11/07/2014 03:26	-21.67255618	-21.67252844	-21.67251309	21.86079	21.86082582	21.86084542
11/07/2014 03:31	-21.67255102	-21.6725256	-21.67251261	21.86078939	21.86083332	21.8608464
11/07/2014 03:36	-21.67254586	-21.67252275	-21.67251212	21.86078877	21.86084082	21.86084737
11/07/2014 03:41	-21.6725407	-21.67251991	-21.67251164	21.86078816	21.86084832	21.86084835
11/07/2014 03:46	-21.67253744	-21.6725235	-21.67251116	21.86078935	21.86085045	21.86084932
11/07/2014 03:51	-21.67253559	-21.67253185	-21.67251068	21.86079187	21.86084864	21.8608503
11/07/2014 03:56	-21.67253375	-21.67254019	-21.67251019	21.86079439	21.86084682	21.86085128
11/07/2014 04:01	-21.6725319	-21.672538	-21.67250971	21.86079691	21.86084502	21.86085225
11/07/2014 04:06	-21.67253006	-21.67253567	-21.67250923	21.86079943	21.86084321	21.86085323
11/07/2014 04:11	-21.67252821	-21.67253334	-21.67250874	21.86080195	21.86084141	21.86085421
11/07/2014 04:16	-21.67252637	-21.67253101	-21.67250826	21.86080447	21.8608396	21.86085518
11/07/2014 04:21	-21.67252452	-21.67252868	-21.67250778	21.86080699	21.8608378	21.86085616
11/07/2014 04:26	-21.67251925	-21.67252636	-21.6725073	21.86080986	21.86083599	21.86085714
11/07/2014 04:31	-21.67251263	-21.67252403	-21.67250681	21.86081287	21.86083419	21.86085811
11/07/2014 04:36	-21.67250601	-21.6725217	-21.67250633	21.86081588	21.86083238	21.86085909
11/07/2014 04:41	-21.67249938	-21.67251937	-21.67250585	21.86081889	21.86083058	21.86086006
11/07/2014 04:46	-21.67249378	-21.67251704	-21.67250536	21.86082231	21.86082878	21.86086104
11/07/2014 04:51	-21.67250247	-21.67251471	-21.67250488	21.86083147	21.86082697	21.86086202
11/07/2014 04:56	-21.67251117	-21.67251392	-21.6725044	21.86084063	21.8608312	21.86086299
11/07/2014 05:01	-21.67251987	-21.67252038	-21.67250953	21.86084979	21.86084431	21.86086313
11/07/2014 05:06	-21.67252857	-21.67255016	-21.67253558	21.86085895	21.86085847	21.86086168
11/07/2014 05:11	-21.6722548	-21.67238776	-21.67235256	21.86094981	21.86095098	21.86094331
11/07/2014 05:16	-21.67155222	-21.67170046	-21.67151011	21.86120359	21.86114157	21.86129334
11/07/2014 05:21	-21.67139219	-21.67138525	-21.67141975	21.86136765	21.86133794	21.86138627
11/07/2014 05:26	-21.67137165	-21.67135138	-21.67131131	21.8614233	21.86138152	21.86137959
11/07/2014 05:31	-21.67134053	-21.67134905	-21.67120851	21.86139827	21.86138476	21.86131883
11/07/2014 05:36	-21.67123657	-21.67134671	-21.67121376	21.86129461	21.86138801	21.86131168
11/07/2014 05:41	-21.67120248	-21.67134438	-21.67121901	21.86129251	21.86139126	21.86130453
11/07/2014 05:46	-21.67087698	-21.67091817	-21.67103128	21.86069004	21.86071595	21.8604906
11/07/2014 05:51	-21.67070835	-21.67070478	-21.67086517	21.86037224	21.86037692	21.86030198
11/07/2014 05:56	-21.67064511	-21.67063582	-21.67060839	21.86023262	21.86024709	21.86007296
11/07/2014 06:01	-21.67040788	-21.67040934	-21.67037702	21.86002806	21.86010038	21.86017098
11/07/2014 06:06	-21.66965477	-21.66974368	-21.66980602	21.86149154	21.86127026	21.86168996
11/07/2014 06:11	-21.668511	-21.66874372	-21.66844042	21.86391706	21.86376947	21.86312173
11/07/2014 06:16	-21.66724212	-21.66722524	-21.66727709	21.8652037	21.86501673	21.86501463
11/07/2014 06:21	-21.66618984	-21.66636775	-21.66607349	21.86733751	21.86696118	21.86724989
11/07/2014 06:26	-21.6653634	-21.66529158	-21.66524732	21.86730453	21.86728609	21.86746785
11/07/2014 06:31	-21.66347352	-21.66361748	-21.66351994	21.86731265	21.86713586	21.86731985
11/07/2014 06:36	-21.66132685	-21.66142498	-21.6613789	21.86699026	21.86703469	21.86689247
11/07/2014 06:41	-21.65902616	-21.6591348	-21.65909953	21.8658059	21.86587355	21.86584172
11/07/2014 06:46	-21.65792472	-21.65791979	-21.65784584	21.86457998	21.86483105	21.86459404
11/07/2014 06:51	-21.65692472	-21.65724487	-21.65699814	21.86350665	21.86367753	21.86382708
11/07/2014 06:56	-21.6560111	-21.65592014	-21.65600924	21.86321544	21.86321106	21.86330466
11/07/2014 07:01	-21.65396234	-21.65416233	-21.65423666	21.86277323	21.86275556	21.86283498
11/07/2014 07:06	-21.65231018	-21.65248687	-21.65236285	21.86344241	21.8630701	21.86348648
11/07/2014 07:11	-21.65129955	-21.65099838	-21.65120731	21.86365681	21.86362209	21.86350598
11/07/2014 07:16	-21.65012566	-21.65020356	-21.65020148	21.86244049	21.86250861	21.86237708
11/07/2014 07:21	-21.64965262	-21.64952334	-21.64964266	21.86142857	21.86133737	21.86146053
11/07/2014 07:26	-21.64887798	-21.6489205	-21.6490171	21.86030092	21.86034238	21.86045841
11/07/2014 07:31	-21.64900336	-21.64905569	-21.64907707	21.85889243	21.8589641	21.85879013
11/07/2014 07:36	-21.64951387	-21.64955571	-21.64958666	21.85623431	21.85676326	21.85623898
11/07/2014 07:41	-21.649758	-21.64978743	-21.64984059	21.85469793	21.85511778	21.85479269
11/07/2014 07:46	-21.65008457	-21.65012047	-21.65011522	21.85355437	21.85346879	21.85346535
11/07/2014 07:51	-21.65133961	-21.65101268	-21.65115072	21.85207564	21.85207931	21.85206808
11/07/2014 07:56	-21.65262103	-21.65191176	-21.65219396	21.85114997	21.85212374	21.85104695
11/07/2014 08:01	-21.65250175	-21.65195846	-21.65254025	21.85033252	21.8519824	21.85041386
11/07/2014 08:06	-21.6525048	-21.65200516	-21.65256819	21.85026909	21.85184105	21.8502371
11/07/2014 08:11	-21.65251636	-21.65205186	-21.65257156	21.85025806	21.85169971	21.85023203
11/07/2014 08:16	-21.65252792	-21.65209856	-21.65257493	21.85024703	21.85155837	21.85022696
11/07/2014 08:21	-21.65253947	-21.65214526	-21.6525783	21.850236	21.85141703	21.85022189
11/07/2014 08:26	-21.65255103	-21.65219196	-21.65258167	21.85022497	21.85127568	21.85021682
11/07/2014 08:31	-21.65256258	-21.65223866	-21.65258504	21.85021394	21.85113434	21.85021175
11/07/2014 08:36	-21.65256203	-21.65228536	-21.65258841	21.85020936	21.850993	21.85020667
11/07/2014 08:41	-21.6525595	-21.65233206	-21.65259178	21.85020583	21.85085166	21.8502016
11/07/2014 08:46	-21.65255698	-21.65237876	-21.65259515	21.85020229	21.85071031	21.85019653
11/07/2014 08:51	-21.65255446	-21.65242546	-21.65259852	21.85019876	21.85056897	21.85019146
11/07/2014 08:56	-21.65255193	-21.65247216	-21.65260189	21.85019522	21.85042763	21.85018639
11/07/2014 09:01	-21.65254941	-21.65251737	-21.65260526	21.85019169	21.85029121	21.85018132
11/07/2014 09:06	-21.65254688	-21.6525221	-21.65260277	21.85018816	21.85028882	21.85018212
11/07/2014 09:11	-21.65254436	-21.65252683	-21.65259641	21.85018462	21.85028642	21.85018681
11/07/2014 09:16	-21.65254184	-21.65253156	-21.65259005	21.85018109	21.85028402	21.8501915
11/07/2014 09:21	-21.65253931	-21.65253629	-21.65258368	21.85017756	21.85028163	21.85019619
11/07/2014 09:26	-21.65253679	-21.65254102	-21.65257732	21.85017402	21.85027923	21.85020088
11/07/2014 09:31	-21.65253426	-21.65254575	-21.65257096	21.85017049	21.85027683	21.85020557
11/07/2014 09:36	-21.65253482	-21.65254555	-21.6525675	21.85017426	21.85027861	21.85020964
11/07/2014 09:41	-21.65253625	-21.65254394	-21.65256691	21.85018012	21.85028159	21.8502131
11/07/2014 09:46	-21.65253769	-21.65254234	-21.65256631	21.85018598	21.85028456	21.85021656
11/07/2014 09:51	-21.65253913	-21.65254073	-21.65256572	21.85019185	21.85028753	21.85022002
11/07/2014 09:56	-21.65254056	-21.65253912	-21.65256513	21.85019771	21.85029051	21.85022348
11/07/2014 10:01	-21.652542	-21.65253751	-21.65256496	21.85020357	21.85029348	21.85022587
11/07/2014 10:06	-21.65254343	-21.65253591	-21.65256505	21.85020944	21.85029646	21.85022759
11/07/2014 10:11	-21.65254487	-21.6525343	-21.65256514	21.8502153	21.85029943	21.85022931
11/07/2014 10:16	-21.65254621	-21.65253269	-21.65256523	21.85021989	21.85030241	21.85023104
11/07/2014 10:21	-21.65254729	-21.65253108	-21.65256532	21.85022128	21.85030538	21.85023276
11/07/2014 10:26	-21.65254838	-21.65252948	-21.65256541	21.85022266	21.85030836	21.85023448
11/07/2014 10:31	-21.65254947	-21.65252787	-21.6525655	21.85022404	21.85031133	21.85023618
11/07/2014 10:36	-21.65255055	-21.65252743	-21.65256548	21.85022542	21.85031317	21.8502306
11/07/2014 10:41	-21.65255164	-21.65252747	-21.65256546	21.85022681	21.85031455	21.85022501
11/07/2014 10:46	-21.65255272	-21.65252752	-21.65256544	21.85022819	21.85031592	21.85021943
11/07/2014 10:51	-21.65255381	-21.65252756	-21.65256542	21.85022957	21.85031729	21.85021384
11/07/2014 10:56	-21.65255489	-21.6525276	-21.6525654	21.85023095	21.85031867	21.85020826
11/07/2014 11:00	-21.65255598	-21.65252765	-21.65255766	21.85023234	21.85032004	21.85022856
11/07/2014 11:05	-21.65255707	-21.65252769	-21.65254954	21.85023372	21.85032141	21.85025011
11/07/2014 11:10	-21.65255448	-21.65252773	-21.65253872	21.85022849	21.85032279	21.85026233
11/07/2014 11:15	-21.65254971	-21.65252778	-21.65252509	21.85021946	21.85032416	21.85026484
11/07/2014 11:20	-21.65255229	-21.65252782	-21.65252625	21.85022429	21.85032553	21.85026396
11/07/2014 11:25	-21.65255488	-21.65252786	-21.65253268	21.85022912	21.85032691	21.85026188
11/07/2014 11:30	-21.65255746	-21.65252791	-21.65253912	21.85023394	21.85032828	21.85025979
11/07/2014 11:35	-21.65256004	-21.65252795	-21.65254556	21.85023877	21.85032965	21.85025771
11/07/2014 11:40	-21.65256263	-21.65252799	-21.65254784	21.8502436	21.85033103	21.85025574
11/07/2014 11:45	-21.65256521	-21.65252803	-21.65254988	21.85024843	21.8503324	21.85025378
11/07/2014 11:50	-21.6525678	-21.65252808	-21.65255192	21.85025326	21.85033378	21.85025182
11/07/2014 11:55	-21.65257038	-21.65252812	-21.65255397	21.85025809	21.85033515	21.85024986
11/07/2014 12:00	-21.65257297	-21.65252816	-21.65255601	21.85026292	21.85033652	21.8502479
11/07/2014 12:05	-21.65257555	-21.65252821	-21.65255805	21.85026774	21.8503379	21.85024594
11/07/2014 12:10	-21.65257814	-21.65252825	-21.6525601	21.85027257	21.85033927	21.85024398
11/07/2014 12:15	-21.65258097	-21.65252829	-21.65256214	21.8502767	21.85034064	21.85024202
11/07/2014 12:20	-21.65258557	-21.65252834	-21.65256418	21.8502759	21.85034202	21.85024006
11/07/2014 12:25	-21.65259016	-21.65252838	-21.65256623	21.8502751	21.85034339	21.85023809
11/07/2014 12:30	-21.65259476	-21.65252842	-21.65256827	21.8502743	21.85034476	21.85023613
11/07/2014 12:35	-21.65259936	-21.65252847	-21.65257032	21.85027351	21.85034614	21.85023417
11/07/2014 12:40	-21.65260396	-21.65252851	-21.65256877	21.85027271	21.85034751	21.85023362
11/07/2014 12:45	-21.65260855	-21.65252855	-21.65256664	21.85027191	21.85034889	21.85023329
11/07/2014 12:50	-21.65261315	-21.6525286	-21.65256451	21.85027111	21.85035026	21.85023296
11/07/2014 12:55	-21.65261775	-21.65252864	-21.65256238	21.85027031	21.85035163	21.85023263
11/07/2014 13:00	-21.65262234	-21.65252868	-21.65256025	21.85026951	21.85035301	21.8502323
11/07/2014 13:05	-21.65262694	-21.65252873	-21.65255812	21.85026871	21.85035438	21.85023197
11/07/2014 13:10	-21.65261167	-21.65252877	-21.65255599	21.85026353	21.85035575	21.85023164
11/07/2014 13:15	-21.65259306	-21.65252881	-21.65255386	21.8502576	21.85035713	21.85023131
11/07/2014 13:20	-21.65257445	-21.65252886	-21.65255173	21.85025167	21.8503585	21.85023099
11/07/2014 13:25	-21.65256962	-21.6525289	-21.6525496	21.85023301	21.85035987	21.85023066
11/07/2014 13:30	-21.6525709	-21.65252894	-21.65254747	21.8502311	21.85036125	21.85023033
11/07/2014 13:35	-21.65257233	-21.65252898	-21.65254534	21.85022967	21.85036262	21.85023
11/07/2014 13:40	-21.65257377	-21.65251398	-21.65254642	21.85022823	21.85031463	21.85023569
11/07/2014 13:45	-21.6525752	-21.65251165	-21.65256351	21.8502268	21.85028901	21.85029193
11/07/2014 13:50	-21.65257664	-21.65251609	-21.65251239	21.85022536	21.85027934	21.85029771
11/07/2014 13:55	-21.65257808	-21.65252053	-21.65251734	21.85022392	21.85026967	21.85028962
11/07/2014 14:00	-21.65257951	-21.65252497	-21.65252229	21.85022249	21.85025999	21.85028153
11/07/2014 14:05	-21.65255842	-21.65252717	-21.65252724	21.85021802	21.85025922	21.85027344
11/07/2014 14:10	-21.65254303	-21.65252781	-21.65251903	21.85021419	21.85026472	21.85026677
11/07/2014 14:15	-21.65254586	-21.65252845	-21.65253447	21.85021268	21.85027021	21.85027798
11/07/2014 14:20	-21.65254869	-21.65252908	-21.65252984	21.85021118	21.8502757	21.85027646
11/07/2014 14:25	-21.65255153	-21.65252972	-21.65251642	21.85020967	21.85028119	21.85026931
11/07/2014 14:30	-21.65255436	-21.65253228	-21.65250299	21.85020817	21.85028267	21.85026217
11/07/2014 14:35	-21.6525596	-21.65255304	-21.65248956	21.85021801	21.85024173	21.85025502
11/07/2014 14:40	-21.65243745	-21.65247749	-21.65233842	21.85003229	21.85011893	21.84987948
11/07/2014 14:45	-21.65166939	-21.65176065	-21.65191884	21.84892061	21.8489575	21.84920818
11/07/2014 14:50	-21.65073507	-21.65076622	-21.65076439	21.84823437	21.84845365	21.84830171
11/07/2014 14:55	-21.64944144	-21.6496543	-21.64986838	21.84787669	21.84777311	21.84792937
11/07/2014 15:00	-21.64841748	-21.64863944	-21.64864965	21.84814999	21.84844161	21.84832407
11/07/2014 15:05	-21.64759865	-21.64752459	-21.64767057	21.84846366	21.84842545	21.84843742
11/07/2014 15:10	-21.64740462	-21.64751796	-21.64744674	21.84839094	21.84842259	21.84841612
11/07/2014 15:15	-21.64745262	-21.64751133	-21.64744339	21.84840824	21.84841974	21.8484261
11/07/2014 15:20	-21.64751437	-21.64750471	-21.64743912	21.84835076	21.84841688	21.84844297
11/07/2014 15:25	-21.64757611	-21.64749808	-21.64743485	21.84829329	21.84841402	21.84845984
11/07/2014 15:30	-21.64763786	-21.64749145	-21.64745127	21.84823582	21.84841117	21.84842517
11/07/2014 15:35	-21.6476996	-21.64748483	-21.64747997	21.84817835	21.84840831	21.84844069
11/07/2014 15:40	-21.64779192	-21.64772387	-21.647805	21.84789055	21.84772635	21.84770887
11/07/2014 15:45	-21.64801324	-21.64797252	-21.64798668	21.84597804	21.84613195	21.84606849
11/07/2014 15:50	-21.64762438	-21.64773391	-21.6476763	21.84416293	21.84451624	21.84422637
11/07/2014 15:55	-21.64776406	-21.64782	-21.64781209	21.84146777	21.84185996	21.84167761
11/07/2014 16:00	-21.64849358	-21.64818956	-21.64831249	21.83926612	21.8394897	21.83936855
11/07/2014 16:05	-21.64970984	-21.64922169	-21.64941172	21.83725451	21.83732478	21.83715919
11/07/2014 16:10	-21.65009158	-21.6498738	-21.64991336	21.8348053	21.83489727	21.83485176
11/07/2014 16:15	-21.64973093	-21.64957958	-21.64978996	21.83254966	21.83263883	21.83266941
11/07/2014 16:20	-21.64995506	-21.64989972	-21.65004113	21.83077318	21.83103592	21.83103507
11/07/2014 16:25	-21.65171061	-21.65136314	-21.65123896	21.82981988	21.82985405	21.82970285
11/07/2014 16:30	-21.65292042	-21.65249728	-21.65239748	21.82865697	21.82832002	21.82813379
11/07/2014 16:35	-21.65377469	-21.65362461	-21.65378881	21.82696329	21.82694208	21.82695629
11/07/2014 16:40	-21.65563961	-21.6554327	-21.65560517	21.82702035	21.82675496	21.82683928
11/07/2014 16:45	-21.6571518	-21.65710259	-21.65721199	21.82739809	21.82717979	21.82712655
11/07/2014 16:50	-21.65907678	-21.65875082	-21.65885584	21.8279377	21.82770275	21.82766712
11/07/2014 16:55	-21.6603448	-21.66021943	-21.66005606	21.82902767	21.82879679	21.82869675
11/07/2014 17:00	-21.6611958	-21.66069198	-21.6602853	21.82903542	21.82906975	21.82881224
11/07/2014 17:05	-21.66047568	-21.66051675	-21.6604847	21.82896262	21.82893631	21.82891285
11/07/2014 17:10	-21.660473	-21.66050547	-21.66046776	21.82896282	21.82893969	21.82890615
11/07/2014 17:15	-21.66047033	-21.6604942	-21.66048114	21.82896302	21.82894308	21.82891677
11/07/2014 17:20	-21.66046765	-21.66048292	-21.66048727	21.82896323	21.82894646	21.82892564
11/07/2014 17:25	-21.66046498	-21.66047165	-21.66047921	21.82896343	21.82894984	21.8289311
11/07/2014 17:30	-21.6604623	-21.66046038	-21.66047114	21.82896363	21.82895323	21.82893656
11/07/2014 17:35	-21.66045962	-21.6604491	-21.66046307	21.82896383	21.82895661	21.82894201
11/07/2014 17:40	-21.66045695	-21.66043783	-21.660455	21.82896404	21.82896	21.82894747
11/07/2014 17:45	-21.66045446	-21.66042655	-21.66044693	21.82895169	21.82896338	21.82895293
11/07/2014 17:50	-21.66045274	-21.66041528	-21.66043886	21.82888838	21.82896677	21.82895838
11/07/2014 17:55	-21.66044917	-21.66040752	-21.66043079	21.8288632	21.82896754	21.82896384
11/07/2014 18:00	-21.66044281	-21.66040758	-21.66042272	21.82889594	21.82896251	21.8289693
11/07/2014 18:05	-21.66043644	-21.66040765	-21.66041465	21.82892869	21.82895747	21.82897475
11/07/2014 18:10	-21.66043059	-21.66040778	-21.66040658	21.82895751	21.82895319	21.82898021
11/07/2014 18:15	-21.66042872	-21.66040841	-21.66039851	21.82895585	21.82895389	21.82898567
11/07/2014 18:20	-21.66042685	-21.66040904	-21.66039339	21.8289542	21.82895459	21.82898814
11/07/2014 18:25	-21.66042498	-21.66040967	-21.66039748	21.82895254	21.8289553	21.82898131
11/07/2014 18:30	-21.66042311	-21.6604103	-21.66040156	21.82895088	21.828956	21.82897448
11/07/2014 18:35	-21.66042125	-21.66041093	-21.66040564	21.82894922	21.8289567	21.82896765
11/07/2014 18:40	-21.66041938	-21.66041156	-21.66040973	21.82894757	21.8289574	21.82896081
11/07/2014 18:45	-21.66041751	-21.66041219	-21.66041381	21.82894591	21.8289581	21.82895398
11/07/2014 18:50	-21.66041564	-21.66041281	-21.6604179	21.82894425	21.8289588	21.82894715
11/07/2014 18:55	-21.66041377	-21.66041344	-21.66042198	21.8289426	21.8289595	21.82894032
11/07/2014 19:00	-21.66041191	-21.66041407	-21.66042607	21.82894094	21.8289602	21.82893349
11/07/2014 19:05	-21.66041919	-21.6604147	-21.66043015	21.82893887	21.82896091	21.82892665
11/07/2014 19:10	-21.66043088	-21.66041533	-21.66043423	21.82893662	21.82896161	21.82891982
11/07/2014 19:15	-21.66044257	-21.66041596	-21.66043832	21.82893436	21.82896231	21.82891299
11/07/2014 19:20	-21.66045426	-21.66041659	-21.66044165	21.8289321	21.82896301	21.82890801
11/07/2014 19:25	-21.66046451	-21.66041722	-21.66044193	21.82893015	21.82896371	21.82891063
11/07/2014 19:30	-21.66046377	-21.66041785	-21.6604422	21.82893054	21.82896441	21.82891324
11/07/2014 19:35	-21.66046303	-21.66041847	-21.66044248	21.82893093	21.82896511	21.82891586
11/07/2014 19:40	-21.66046228	-21.6604191	-21.66044275	21.82893132	21.82896581	21.82891847
11/07/2014 19:45	-21.66046154	-21.66041973	-21.66044303	21.82893171	21.82896651	21.82892109
11/07/2014 19:50	-21.66046079	-21.66042036	-21.6604433	21.8289321	21.82896722	21.8289237
11/07/2014 19:55	-21.66046005	-21.66042099	-21.66044358	21.82893249	21.82896792	21.82892632
11/07/2014 20:00	-21.66045931	-21.66042162	-21.66044385	21.82893289	21.82896862	21.82892893
11/07/2014 20:05	-21.66045866	-21.66042225	-21.66044413	21.82893282	21.82896932	21.82893154
11/07/2014 20:10	-21.66045813	-21.66042288	-21.6604444	21.8289322	21.82897002	21.82893416
11/07/2014 20:15	-21.66045761	-21.66042351	-21.66044468	21.82893158	21.82897072	21.82893677
11/07/2014 20:20	-21.66045708	-21.66042414	-21.66044508	21.82893095	21.82897142	21.82894001
11/07/2014 20:25	-21.66045655	-21.66042476	-21.66044604	21.82893033	21.82897212	21.82894593
11/07/2014 20:30	-21.66045603	-21.66042539	-21.660447	21.82892971	21.82897283	21.82895185
11/07/2014 20:35	-21.6604555	-21.66042602	-21.66044797	21.82892909	21.82897353	21.82895778
11/07/2014 20:40	-21.66045491	-21.66042665	-21.66044898	21.82892853	21.82897423	21.82896301
11/07/2014 20:45	-21.66045307	-21.66042728	-21.66045032	21.82892909	21.82897493	21.82896385
11/07/2014 20:50	-21.66045124	-21.66042791	-21.66045167	21.82892966	21.82897563	21.82896468
11/07/2014 20:55	-21.6604494	-21.66042854	-21.66045301	21.82893022	21.82897633	21.82896551
11/07/2014 21:00	-21.66044757	-21.66042917	-21.66045435	21.82893079	21.82897703	21.82896634
11/07/2014 21:05	-21.66044573	-21.6604298	-21.66045569	21.82893135	21.82897773	21.82896718
11/07/2014 21:10	-21.6604439	-21.66043043	-21.66045703	21.82893192	21.82897844	21.82896801
11/07/2014 21:15	-21.66044207	-21.66043105	-21.66045838	21.82893248	21.82897914	21.82896884
11/07/2014 21:20	-21.66044023	-21.66043168	-21.66045972	21.82893304	21.82897984	21.82896967
11/07/2014 21:25	-21.6604384	-21.66043231	-21.66046106	21.82893361	21.82898054	21.82897051
11/07/2014 21:30	-21.66043656	-21.66043294	-21.6604624	21.82893417	21.82898124	21.82897134
11/07/2014 21:35	-21.66043473	-21.66043357	-21.66046139	21.82893474	21.82898194	21.82896581
11/07/2014 21:40	-21.66043295	-21.6604342	-21.6604602	21.8289353	21.82898264	21.8289598
11/07/2014 21:45	-21.66044629	-21.66043483	-21.66045901	21.82893634	21.82898334	21.82895378
11/07/2014 21:50	-21.66045962	-21.66043546	-21.66045782	21.82893737	21.82898405	21.82894777
11/07/2014 21:55	-21.66047296	-21.66043609	-21.66045663	21.8289384	21.82898475	21.82894175
11/07/2014 22:00	-21.6604863	-21.66043671	-21.66045544	21.82893944	21.82898545	21.82893574
11/07/2014 22:05	-21.66049603	-21.66043821	-21.66045297	21.82894021	21.82898519	21.82893543
11/07/2014 22:10	-21.66046651	-21.6604517	-21.66044333	21.82893961	21.82896807	21.82896935
11/07/2014 22:15	-21.66058779	-21.66056229	-21.66055675	21.82895001	21.82889441	21.82892336
11/07/2014 22:20	-21.66139024	-21.66140614	-21.66144807	21.82917454	21.8288973	21.82894532
11/07/2014 22:25	-21.66261934	-21.66268288	-21.66264376	21.83051958	21.83054228	21.83052508
11/07/2014 22:30	-21.66261518	-21.66258868	-21.66256266	21.83167376	21.83163435	21.83159005
11/07/2014 22:35	-21.66346171	-21.66336344	-21.66336997	21.83241264	21.83235585	21.83217014
11/07/2014 22:40	-21.66502685	-21.66490706	-21.66499759	21.83358158	21.83362864	21.83383027
11/07/2014 22:45	-21.66581783	-21.66581223	-21.66578449	21.83560531	21.8355293	21.83556795
11/07/2014 22:50	-21.66582223	-21.66576013	-21.66576684	21.83564666	21.83563648	21.83564756
11/07/2014 22:55	-21.66586681	-21.66589539	-21.66582568	21.83572924	21.83568002	21.83572467
11/07/2014 23:00	-21.66653171	-21.66679894	-21.66680746	21.83646277	21.83654934	21.83650911
11/07/2014 23:05	-21.66814862	-21.66836284	-21.66856551	21.83809572	21.83798876	21.83777939
11/07/2014 23:10	-21.67018762	-21.67005791	-21.67031684	21.83925601	21.83913204	21.83897537
11/07/2014 23:15	-21.6710207	-21.67060678	-21.67113431	21.84090675	21.84060222	21.84037832
11/07/2014 23:20	-21.67166764	-21.67177352	-21.67195177	21.84193272	21.8418903	21.84178129
11/07/2014 23:25	-21.67274784	-21.67272053	-21.67270569	21.84253828	21.84253599	21.84260167
11/07/2014 23:30	-21.67378075	-21.67387625	-21.67397577	21.84399315	21.84378649	21.84395737
11/07/2014 23:35	-21.67518781	-21.6751636	-21.67513324	21.84509933	21.84513053	21.845053
11/07/2014 23:40	-21.67656901	-21.67641876	-21.67638967	21.84644644	21.8462997	21.846498
11/07/2014 23:45	-21.67711933	-21.67704173	-21.67670741	21.84687764	21.84688412	21.84667453
11/07/2014 23:50	-21.6771106	-21.67704203	-21.67702514	21.84689068	21.84689395	21.84685106
11/07/2014 23:55	-21.67710186	-21.67704232	-21.67706849	21.84690373	21.84690378	21.84685726
12/07/2014 00:00	-21.67706558	-21.67704315	-21.67705283	21.84688557	21.84691248	21.84685273
12/07/2014 00:05	-21.67704582	-21.67704981	-21.6770423	21.84687365	21.84690637	21.84686101
12/07/2014 00:10	-21.67702812	-21.67703638	-21.67703178	21.84693379	21.84691843	21.84686928
12/07/2014 00:15	-21.67679727	-21.67688985	-21.67675652	21.84740924	21.84730193	21.84716728
12/07/2014 00:20	-21.67602957	-21.67611942	-21.67585935	21.84874089	21.84865942	21.84884965
12/07/2014 00:25	-21.67552008	-21.67552939	-21.67553209	21.8501446	21.85021061	21.84988521
12/07/2014 00:30	-21.67551411	-21.67548288	-21.67555587	21.85020098	21.85018713	21.8500993
12/07/2014 00:35	-21.67554085	-21.6756066	-21.67562602	21.8502674	21.85025424	21.85017437
12/07/2014 00:40	-21.67537925	-21.67551714	-21.6752278	21.85056806	21.85018782	21.85066233
12/07/2014 00:45	-21.67496289	-21.67498654	-21.67514143	21.85242984	21.85213006	21.85194923
12/07/2014 00:50	-21.67483282	-21.67504487	-21.67503342	21.85408439	21.8537421	21.85398902
12/07/2014 00:55	-21.67417269	-21.67411507	-21.67414444	21.85634157	21.85634574	21.85629094
12/07/2014 01:00	-21.67365999	-21.67365729	-21.67365235	21.85725476	21.85718216	21.8571337
12/07/2014 01:05	-21.6738406	-21.6738927	-21.67422401	21.85722966	21.8572245	21.85729044
12/07/2014 01:10	-21.67463666	-21.67480653	-21.6751361	21.85748466	21.85746992	21.85751944
12/07/2014 01:15	-21.67661887	-21.67668575	-21.67673745	21.85741459	21.8574833	21.85741194
12/07/2014 01:20	-21.67874701	-21.67864916	-21.67869653	21.85754755	21.85762306	21.85738997
12/07/2014 01:25	-21.68061096	-21.68080597	-21.68074147	21.85764007	21.85782648	21.85821555
12/07/2014 01:30	-21.6818081	-21.68170274	-21.68177338	21.85803189	21.85897856	21.85876788
12/07/2014 01:35	-21.68299083	-21.68289197	-21.68270928	21.85827381	21.85845208	21.85854405
12/07/2014 01:40	-21.68408694	-21.68403971	-21.68390453	21.85756319	21.85767939	21.85741682
12/07/2014 01:45	-21.68486967	-21.6851261	-21.68505269	21.8555939	21.85572317	21.85567789
12/07/2014 01:50	-21.68464578	-21.68597594	-21.68589614	21.8537704	21.85380807	21.85391457
12/07/2014 01:55	-21.68442187	-21.68598242	-21.68561946	21.85194691	21.85182177	21.85196997
12/07/2014 02:00	-21.68418743	-21.68447111	-21.68455913	21.85019003	21.85029068	21.85056778
12/07/2014 02:05	-21.68360311	-21.68377274	-21.6838984	21.85000088	21.8500019	21.85043581
12/07/2014 02:10	-21.68245498	-21.68339004	-21.6823653	21.85010648	21.84989645	21.85022951
12/07/2014 02:15	-21.68439406	-21.6847761	-21.68376457	21.84969902	21.84949996	21.84951882
12/07/2014 02:20	-21.68538556	-21.68510241	-21.6853677	21.8489844	21.84934591	21.84912258
12/07/2014 02:25	-21.68546042	-21.68519094	-21.68538942	21.84889437	21.84924283	21.84908601
12/07/2014 02:30	-21.68546091	-21.68527948	-21.68541115	21.84889658	21.84913976	21.84904943
12/07/2014 02:35	-21.68546141	-21.68536801	-21.68543287	21.84889879	21.84903668	21.84901286
12/07/2014 02:40	-21.6854619	-21.68545654	-21.68545459	21.848901	21.84893361	21.84897628
12/07/2014 02:45	-21.6854624	-21.68548038	-21.68547631	21.84890321	21.84890976	21.84893971
12/07/2014 02:50	-21.68546289	-21.68548008	-21.68549803	21.84890543	21.84891548	21.84890313
12/07/2014 02:55	-21.68546927	-21.68549092	-21.68551095	21.84890543	21.84890659	21.84888231
12/07/2014 03:00	-21.68547725	-21.68549551	-21.68551083	21.84890484	21.8489025	21.8488848
12/07/2014 03:05	-21.68548523	-21.68549633	-21.68551071	21.84890425	21.84890208	21.84888729
12/07/2014 03:10	-21.68549277	-21.68549716	-21.6855106	21.84890087	21.84890167	21.84888979
12/07/2014 03:15	-21.68549508	-21.68549741	-21.6855096	21.84886349	21.84889664	21.84888743
12/07/2014 03:20	-21.68551746	-21.68553486	-21.68554925	21.84846754	21.84871368	21.848652
12/07/2014 03:25	-21.68608494	-21.68595363	-21.68591794	21.84740608	21.84743999	21.84749106
12/07/2014 03:30	-21.68668982	-21.68675613	-21.68672504	21.84583112	21.84601903	21.8464118
12/07/2014 03:35	-21.68677791	-21.68685678	-21.68676347	21.84485868	21.84479867	21.84536726
12/07/2014 03:40	-21.687292	-21.68741299	-21.6873831	21.84441871	21.84450579	21.84433374
12/07/2014 03:45	-21.68763984	-21.68785244	-21.6876235	21.84354723	21.84331217	21.84341484
12/07/2014 03:50	-21.68719267	-21.6874548	-21.68731655	21.84317994	21.84301199	21.84299195
12/07/2014 03:55	-21.68694623	-21.68714857	-21.68721501	21.84313667	21.84302266	21.84292662
12/07/2014 04:00	-21.68703391	-21.687156	-21.68712106	21.84265673	21.84265818	21.84265857
12/07/2014 04:05	-21.68747575	-21.68726899	-21.68720228	21.84081414	21.84076165	21.84082311
12/07/2014 04:10	-21.68818342	-21.68821873	-21.68820113	21.83884979	21.83879612	21.83880257
12/07/2014 04:15	-21.68890349	-21.68898576	-21.68906191	21.83721343	21.83733381	21.83712202
12/07/2014 04:20	-21.68906221	-21.68911207	-21.68906913	21.83540377	21.83528876	21.83523898
12/07/2014 04:25	-21.6882612	-21.68843749	-21.68836086	21.83384789	21.83387574	21.83379756
12/07/2014 04:30	-21.68707727	-21.68706614	-21.68711698	21.83190415	21.83184316	21.83205653
12/07/2014 04:35	-21.68658985	-21.68651364	-21.6863754	21.83007083	21.82996774	21.83008648
12/07/2014 04:40	-21.68598013	-21.68603993	-21.68566584	21.82827545	21.8282128	21.8282444
12/07/2014 04:45	-21.6857629	-21.68578885	-21.68571419	21.82593551	21.82577879	21.82581851
12/07/2014 04:50	-21.68524949	-21.6853795	-21.68537828	21.82384708	21.82376276	21.82379052
12/07/2014 04:55	-21.68556261	-21.68553116	-21.68549734	21.82297852	21.82306017	21.82308545
12/07/2014 05:00	-21.68673462	-21.68676071	-21.6867331	21.82205131	21.82206035	21.82210517
12/07/2014 05:05	-21.68679217	-21.68689935	-21.68666319	21.8209452	21.82091304	21.82102096
12/07/2014 05:10	-21.6867936	-21.68673596	-21.68655369	21.82068328	21.82068828	21.82071181
12/07/2014 05:15	-21.6875811	-21.68765886	-21.68766588	21.82083857	21.82076822	21.82083101
12/07/2014 05:20	-21.68925755	-21.6886712	-21.68864109	21.82009112	21.82071663	21.82074361
12/07/2014 05:25	-21.68918238	-21.68916586	-21.68868783	21.82003089	21.82001512	21.8206826
12/07/2014 05:30	-21.689191	-21.6891812	-21.68873458	21.8200267	21.82004555	21.82062159
12/07/2014 05:35	-21.68918184	-21.68920452	-21.68878133	21.8200382	21.82005796	21.82056058
12/07/2014 05:40	-21.6891782	-21.68917213	-21.68882808	21.82002773	21.82002725	21.82049957
12/07/2014 05:45	-21.68918198	-21.6891522	-21.68887483	21.8200466	21.82004769	21.82043855
12/07/2014 05:50	-21.68918268	-21.68917892	-21.68892157	21.82005194	21.82005449	21.82037754
12/07/2014 05:55	-21.68919022	-21.68917662	-21.68896832	21.82004814	21.82003761	21.82031653
12/07/2014 06:00	-21.68920066	-21.68917233	-21.68901507	21.82004452	21.82005026	21.82025552
12/07/2014 06:05	-21.68920167	-21.68916803	-21.68906182	21.82004421	21.82006291	21.82019451
12/07/2014 06:10	-21.68920789	-21.6891593	-21.68910857	21.82003601	21.82004348	21.8201335
12/07/2014 06:15	-21.68918317	-21.68916203	-21.68915531	21.82004534	21.82004349	21.82007248
12/07/2014 06:20	-21.6891778	-21.68916796	-21.68920206	21.82005248	21.82003542	21.82001147
12/07/2014 06:25	-21.6891836	-21.68916305	-21.6891902	21.82002786	21.82003677	21.82002858
12/07/2014 06:30	-21.68918941	-21.68915836	-21.68915892	21.82004579	21.82003836	21.82004125
12/07/2014 06:35	-21.68918176	-21.68915652	-21.68916477	21.82003692	21.82004169	21.82002591
12/07/2014 06:40	-21.68918157	-21.68916098	-21.68913133	21.82003742	21.82004049	21.82001124
12/07/2014 06:45	-21.6891953	-21.68916544	-21.68912428	21.82005631	21.82003929	21.81998829
12/07/2014 06:50	-21.68919507	-21.6891699	-21.68916433	21.82006463	21.82003809	21.82003888
12/07/2014 06:55	-21.6891712	-21.68917436	-21.68915855	21.82004698	21.82003689	21.82002435
12/07/2014 07:00	-21.68914791	-21.68917881	-21.68914869	21.82002272	21.82003569	21.82000626
12/07/2014 07:05	-21.68914882	-21.68917789	-21.68916963	21.81999994	21.82003291	21.82003575
12/07/2014 07:10	-21.68914995	-21.68916605	-21.68917109	21.81997718	21.82002699	21.82004263
12/07/2014 07:15	-21.68915108	-21.68916721	-21.6891652	21.81995441	21.8200267	21.8200409
12/07/2014 07:20	-21.68914762	-21.6891755	-21.68916064	21.81999896	21.8200297	21.82003713
12/07/2014 07:25	-21.68912403	-21.68917335	-21.68917071	21.82002661	21.82002912	21.82003557
12/07/2014 07:30	-21.68915514	-21.68917119	-21.68916099	21.81997674	21.82002854	21.82003417
12/07/2014 07:35	-21.68919557	-21.68916903	-21.68914644	21.82000892	21.82002796	21.82003269
12/07/2014 07:40	-21.68915222	-21.68915926	-21.6891815	21.82010185	21.82003111	21.82002389
12/07/2014 07:45	-21.68912218	-21.68912766	-21.68917479	21.82011899	21.82004463	21.82002724
12/07/2014 07:49	-21.68913541	-21.6891182	-21.68919044	21.8200854	21.82004701	21.82002732
12/07/2014 07:54	-21.68914864	-21.68912114	-21.68907291	21.82005182	21.82003909	21.82005618
12/07/2014 07:59	-21.68916187	-21.68912523	-21.68911076	21.82001824	21.82003008	21.82002651
12/07/2014 08:04	-21.68917249	-21.68912933	-21.68915682	21.81999076	21.82002108	21.82001181
12/07/2014 08:09	-21.68917068	-21.68913003	-21.68915785	21.81999225	21.82001857	21.82001551
12/07/2014 08:14	-21.68916888	-21.68912936	-21.68916045	21.81999375	21.82001866	21.82001628
12/07/2014 08:19	-21.68916708	-21.6891287	-21.68916306	21.81999524	21.82001875	21.82001704
12/07/2014 08:24	-21.68916528	-21.68912804	-21.68916566	21.81999674	21.82001884	21.8200178
12/07/2014 08:29	-21.68916348	-21.68912737	-21.68916827	21.81999823	21.82001893	21.82001857
12/07/2014 08:34	-21.68916167	-21.68912671	-21.68917088	21.81999973	21.82001902	21.82001933
12/07/2014 08:39	-21.68915987	-21.68912605	-21.68917348	21.82000122	21.82001911	21.82002009
12/07/2014 08:44	-21.68915086	-21.68912539	-21.68917609	21.82000636	21.8200192	21.82002086
12/07/2014 08:49	-21.68913848	-21.68912472	-21.68917869	21.8200132	21.82001929	21.82002162
12/07/2014 08:54	-21.6891261	-21.68912406	-21.6891813	21.82002004	21.82001939	21.82002238
12/07/2014 08:59	-21.68911371	-21.6891234	-21.68918391	21.82002688	21.82001948	21.82002315
12/07/2014 09:04	-21.68910133	-21.68912273	-21.68918651	21.82003371	21.82001957	21.82002391
12/07/2014 09:09	-21.68908895	-21.68911725	-21.68907665	21.82004055	21.82001949	21.82005773
12/07/2014 09:14	-21.68907657	-21.68910914	-21.68901006	21.82004739	21.82001933	21.82007181
12/07/2014 09:19	-21.68906419	-21.68908829	-21.68900764	21.82005423	21.82002876	21.82006302
12/07/2014 09:24	-21.68905181	-21.6890647	-21.68900521	21.82006107	21.82004027	21.82005423
12/07/2014 09:29	-21.68903943	-21.68904111	-21.68900279	21.8200679	21.82005178	21.82004544
12/07/2014 09:34	-21.68902705	-21.68901751	-21.68900037	21.82007474	21.82006329	21.82003665
12/07/2014 09:39	-21.68901467	-21.68899392	-21.68899795	21.82008158	21.8200748	21.82002786
12/07/2014 09:44	-21.68901517	-21.68897032	-21.68899552	21.82008027	21.8200863	21.82001907
12/07/2014 09:49	-21.68902585	-21.68894908	-21.6889937	21.82007251	21.82010981	21.82001231
12/07/2014 09:54	-21.68903654	-21.68892851	-21.68899861	21.82006475	21.82013682	21.82002838
12/07/2014 09:59	-21.68902504	-21.68890795	-21.68900352	21.82007369	21.82016382	21.82004445
12/07/2014 10:04	-21.68896442	-21.68888738	-21.68902489	21.82011963	21.82019083	21.82007013
12/07/2014 10:09	-21.68895425	-21.68886682	-21.68908728	21.82017324	21.82021783	21.82005806
12/07/2014 10:14	-21.68894744	-21.68885046	-21.68914005	21.82020771	21.8202403	21.82003046
12/07/2014 10:19	-21.68894429	-21.68885734	-21.68914172	21.82020909	21.82023769	21.82003681
12/07/2014 10:24	-21.68894113	-21.68886423	-21.6891434	21.82021047	21.82023509	21.82004315
12/07/2014 10:29	-21.68893798	-21.68887112	-21.68914508	21.82021185	21.82023248	21.8200495
12/07/2014 10:34	-21.68893483	-21.68887801	-21.68914675	21.82021324	21.82022987	21.82005585
12/07/2014 10:39	-21.68893168	-21.6888849	-21.68914843	21.82021462	21.82022726	21.8200622
12/07/2014 10:44	-21.68892853	-21.68889179	-21.68915011	21.820216	21.82022466	21.82006855
12/07/2014 10:49	-21.68892538	-21.68889868	-21.68915178	21.82021738	21.82022205	21.8200749
12/07/2014 10:54	-21.68892222	-21.68890557	-21.68915346	21.82021876	21.82021944	21.82008125
12/07/2014 10:59	-21.68891907	-21.68892132	-21.68915514	21.82022014	21.82020956	21.8200876
12/07/2014 11:04	-21.68891592	-21.68896282	-21.68915682	21.82022152	21.82017853	21.82009395
12/07/2014 11:09	-21.68891277	-21.68900431	-21.68915849	21.82022291	21.8201475	21.8201003
12/07/2014 11:14	-21.68899125	-21.6890458	-21.68915458	21.82016351	21.82011647	21.82009192
12/07/2014 11:19	-21.68914483	-21.68908729	-21.6891403	21.8199612	21.82008544	21.82005585
12/07/2014 11:24	-21.68903876	-21.68906441	-21.68914371	21.8198434	21.82000645	21.82005411
12/07/2014 11:29	-21.68905539	-21.68902661	-21.68914713	21.81983486	21.81991634	21.82005238
12/07/2014 11:34	-21.68907027	-21.68905102	-21.68915054	21.81982751	21.81990527	21.82005064
12/07/2014 11:39	-21.68906996	-21.68905348	-21.68915396	21.81983054	21.81990358	21.8200489
12/07/2014 11:44	-21.68906966	-21.68905177	-21.68915737	21.81983357	21.8199012	21.82004717
12/07/2014 11:49	-21.68906935	-21.68905006	-21.68916079	21.81983659	21.81989882	21.82004543
12/07/2014 11:54	-21.68906905	-21.68904835	-21.6891642	21.81983962	21.81989644	21.8200437
12/07/2014 11:59	-21.68906874	-21.68904665	-21.68916761	21.81984265	21.81989406	21.82004196
12/07/2014 12:04	-21.68906844	-21.68904494	-21.68917103	21.81984567	21.81989168	21.82004022
12/07/2014 12:09	-21.68906813	-21.68904323	-21.68917444	21.8198487	21.8198893	21.82003849
12/07/2014 12:14	-21.68906782	-21.68904152	-21.68917786	21.81985173	21.81988692	21.82003675
12/07/2014 12:19	-21.68906752	-21.68903981	-21.68918127	21.81985475	21.81988454	21.82003502
12/07/2014 12:24	-21.68906721	-21.68903811	-21.68917998	21.81985778	21.81988216	21.82002745
12/07/2014 12:29	-21.68906691	-21.6890364	-21.68917834	21.8198608	21.81987978	21.82001946
12/07/2014 12:34	-21.6890666	-21.68903469	-21.68917671	21.81986383	21.8198774	21.82001148
12/07/2014 12:39	-21.6890663	-21.68902728	-21.68917508	21.81986686	21.81994462	21.82000349
12/07/2014 12:44	-21.68906599	-21.68902835	-21.68915464	21.81986988	21.81993669	21.81998487
12/07/2014 12:49	-21.68906569	-21.68903082	-21.68911237	21.81987291	21.81991585	21.81995391
12/07/2014 12:54	-21.68906538	-21.68903328	-21.68907009	21.81987594	21.81989501	21.81992294
12/07/2014 12:59	-21.68906508	-21.68903627	-21.68905465	21.81987896	21.81990123	21.81990841
12/07/2014 13:04	-21.68905312	-21.68903929	-21.68908914	21.81989007	21.81990884	21.81994996
12/07/2014 13:09	-21.68905356	-21.68904231	-21.68914356	21.81990615	21.81991644	21.82002335
12/07/2014 13:14	-21.68907975	-21.68904532	-21.6891543	21.8199168	21.81992405	21.82004179
12/07/2014 13:19	-21.68910594	-21.68904834	-21.68915141	21.81992745	21.81993165	21.82004308
12/07/2014 13:24	-21.68913213	-21.68905136	-21.68914852	21.81993809	21.81993925	21.82004438
12/07/2014 13:29	-21.68915832	-21.68905438	-21.68914553	21.81994874	21.81994686	21.82004593
12/07/2014 13:34	-21.68918451	-21.68907744	-21.68914125	21.81995939	21.81995632	21.82005126
12/07/2014 13:39	-21.68917905	-21.68912098	-21.68914404	21.81995243	21.81996769	21.8200486
12/07/2014 13:44	-21.68916629	-21.68916452	-21.68914684	21.81997464	21.81997905	21.82004593
12/07/2014 13:49	-21.68916353	-21.68920805	-21.68915083	21.8200394	21.81999041	21.82004259
12/07/2014 13:54	-21.68917455	-21.68924016	-21.68917123	21.82003635	21.82000011	21.82002136
12/07/2014 13:59	-21.6891741	-21.68923125	-21.68903774	21.82002594	21.82000382	21.81991199
12/07/2014 14:04	-21.68917234	-21.68923819	-21.68908691	21.82002644	21.82000274	21.81994687
12/07/2014 14:09	-21.68916162	-21.6892508	-21.68906035	21.82001146	21.81999994	21.81992036
12/07/2014 14:14	-21.68916599	-21.68926341	-21.68905895	21.82002949	21.81999714	21.81994658
12/07/2014 14:19	-21.6891679	-21.6891671	-21.68902128	21.82003421	21.82003779	21.81991936
12/07/2014 14:24	-21.68916826	-21.68917465	-21.68903844	21.82003373	21.82002608	21.81993014
12/07/2014 14:29	-21.68916863	-21.68917211	-21.68904016	21.82003325	21.82002573	21.81989308
12/07/2014 14:34	-21.68916899	-21.68916023	-21.68902126	21.82003277	21.82005115	21.81990786
12/07/2014 14:39	-21.68916936	-21.68914908	-21.68900072	21.82003229	21.82005679	21.81994266
12/07/2014 14:44	-21.68916973	-21.68902894	-21.68907682	21.82003181	21.82021556	21.82000734
12/07/2014 14:49	-21.68917009	-21.6890372	-21.68915001	21.82003133	21.82020732	21.82005692
12/07/2014 14:54	-21.68917046	-21.68904547	-21.68916507	21.82003085	21.82019907	21.82006584
12/07/2014 14:59	-21.68917082	-21.68905374	-21.68916333	21.82003037	21.82019083	21.82007086
12/07/2014 15:04	-21.68917119	-21.68906201	-21.68911585	21.82002989	21.82018259	21.82008413
12/07/2014 15:09	-21.68917156	-21.68906399	-21.68908402	21.82002941	21.82018209	21.82009375
12/07/2014 15:14	-21.68917192	-21.68906311	-21.6890907	21.82002893	21.82018514	21.82009898
12/07/2014 15:19	-21.68917229	-21.68906223	-21.68909738	21.82002845	21.82018819	21.8201042
12/07/2014 15:24	-21.68917265	-21.68906135	-21.68910229	21.82002797	21.82019124	21.82010754
12/07/2014 15:29	-21.68917302	-21.68906047	-21.68910296	21.8200275	21.82019428	21.82010633
12/07/2014 15:34	-21.68917338	-21.68908064	-21.68910362	21.82002702	21.82017266	21.82010511
12/07/2014 15:39	-21.68917375	-21.68910988	-21.68910429	21.82002654	21.82014042	21.82010389
12/07/2014 15:44	-21.68917412	-21.68913912	-21.68910495	21.82002606	21.82010818	21.82010268
12/07/2014 15:49	-21.68917448	-21.68916836	-21.68910561	21.82002558	21.82007595	21.82010146
12/07/2014 15:54	-21.68917485	-21.68916845	-21.68910628	21.8200251	21.82004006	21.82010024
12/07/2014 15:59	-21.68917521	-21.68918779	-21.68911071	21.82002462	21.8200268	21.82009503
12/07/2014 16:04	-21.68917558	-21.68916967	-21.68917511	21.82002414	21.82002042	21.82002621
12/07/2014 16:09	-21.68917595	-21.68916075	-21.68917263	21.82002366	21.82000792	21.82002637
12/07/2014 16:14	-21.68917631	-21.68920185	-21.68917863	21.82002318	21.820013	21.82003138
12/07/2014 16:19	-21.68917811	-21.68919559	-21.68918846	21.82002188	21.82000452	21.82003177
12/07/2014 16:24	-21.68918358	-21.68918845	-21.68918049	21.82001648	21.81999578	21.82002654
12/07/2014 16:29	-21.68918736	-21.68917602	-21.68916923	21.82001922	21.82000961	21.82002322
12/07/2014 16:34	-21.68918818	-21.68917922	-21.68917518	21.82003531	21.82001604	21.82002634
12/07/2014 16:39	-21.689173	-21.68917817	-21.68917943	21.8200232	21.82002264	21.82002799
12/07/2014 16:44	-21.68916484	-21.68917631	-21.68917802	21.82001018	21.82002952	21.82002597
12/07/2014 16:49	-21.68916838	-21.68918465	-21.68917662	21.82000942	21.82002637	21.82002395
12/07/2014 16:54	-21.68916976	-21.68918855	-21.68917521	21.82001132	21.82002318	21.82002193
12/07/2014 16:59	-21.68916919	-21.68918848	-21.68917381	21.82002893	21.8200218	21.8200199
12/07/2014 17:04	-21.68916661	-21.6891884	-21.6891724	21.82004416	21.82002042	21.82001788
12/07/2014 17:09	-21.6891722	-21.68918833	-21.68917099	21.82004576	21.82001904	21.82001586
12/07/2014 17:14	-21.68917778	-21.68918825	-21.68916959	21.82004737	21.82001766	21.82001384
12/07/2014 17:19	-21.68918337	-21.68918818	-21.68916818	21.82004897	21.82001627	21.82001181
12/07/2014 17:24	-21.68918896	-21.6891881	-21.68916678	21.82005057	21.82001489	21.82000979
12/07/2014 17:29	-21.68919455	-21.68918803	-21.68916569	21.82005217	21.82001351	21.82000797
12/07/2014 17:34	-21.68920014	-21.68918795	-21.68916621	21.82005378	21.82001213	21.82000715
12/07/2014 17:39	-21.68920573	-21.68918788	-21.68916673	21.82005538	21.82001074	21.82000634
12/07/2014 17:44	-21.68921131	-21.68918781	-21.68916726	21.82005698	21.82000936	21.82000552
12/07/2014 17:49	-21.6892169	-21.68918773	-21.68916778	21.82005858	21.82000798	21.82000471
12/07/2014 17:54	-21.68922249	-21.68918702	-21.6891683	21.82006019	21.82000679	21.8200039
12/07/2014 17:59	-21.68922808	-21.68918585	-21.68916883	21.82006179	21.82000573	21.82000308
12/07/2014 18:04	-21.68922431	-21.68918468	-21.68916935	21.82005965	21.82000467	21.82000227
12/07/2014 18:09	-21.68919164	-21.68918351	-21.68916987	21.82004595	21.82000361	21.82000145
12/07/2014 18:14	-21.68917476	-21.68918234	-21.6891704	21.82004299	21.82000255	21.82000064
12/07/2014 18:19	-21.68920478	-21.68918117	-21.68917092	21.82007195	21.82000149	21.81999982
12/07/2014 18:24	-21.6892348	-21.68918	-21.68917144	21.82010092	21.82000044	21.81999901
12/07/2014 18:29	-21.68926482	-21.68917883	-21.68917188	21.82012988	21.81999938	21.81999853
12/07/2014 18:34	-21.68929484	-21.68917766	-21.68917174	21.82015884	21.81999832	21.82000028
12/07/2014 18:39	-21.68932486	-21.68917649	-21.6891716	21.82018781	21.81999726	21.82000204
12/07/2014 18:44	-21.68935488	-21.68917532	-21.68917146	21.82021677	21.8199962	21.8200038
12/07/2014 18:49	-21.6893849	-21.68917593	-21.68917132	21.82024573	21.81999713	21.82000555
12/07/2014 18:54	-21.68941492	-21.68917697	-21.68917118	21.8202747	21.81999853	21.82000731
12/07/2014 18:59	-21.68944494	-21.689178	-21.68917104	21.82030366	21.81999993	21.82000907
12/07/2014 19:04	-21.68947496	-21.68917903	-21.6891709	21.82033262	21.82000132	21.82001083
12/07/2014 19:09	-21.68950498	-21.68918006	-21.68917075	21.82036159	21.82000272	21.82001258
12/07/2014 19:14	-21.689535	-21.68918109	-21.68917061	21.82039055	21.82000412	21.82001434
12/07/2014 19:19	-21.68956502	-21.68918212	-21.68917047	21.82041951	21.82000552	21.8200161
12/07/2014 19:24	-21.68959504	-21.68918316	-21.68917033	21.82044848	21.82000692	21.82001785
12/07/2014 19:29	-21.68962506	-21.68918419	-21.68917027	21.82047744	21.82000831	21.8200195
12/07/2014 19:34	-21.68965508	-21.68918522	-21.68917145	21.8205064	21.82000971	21.82001946
12/07/2014 19:39	-21.6896851	-21.68918625	-21.68917263	21.82053537	21.82001111	21.82001943
12/07/2014 19:44	-21.68971512	-21.68918728	-21.68917381	21.82056433	21.82001251	21.8200194
12/07/2014 19:49	-21.68974514	-21.68925394	-21.68917498	21.82059329	21.82005182	21.82001936
12/07/2014 19:54	-21.68977515	-21.68933801	-21.68917616	21.82062226	21.82010118	21.82001933
12/07/2014 19:59	-21.68980517	-21.68942207	-21.68917734	21.82065122	21.82015055	21.8200193
12/07/2014 20:04	-21.68983519	-21.68950614	-21.68917852	21.82068018	21.82019992	21.82001926
12/07/2014 20:09	-21.68986521	-21.68959021	-21.6891797	21.82070915	21.82024929	21.82001923
12/07/2014 20:14	-21.68989523	-21.68967427	-21.68918087	21.82073811	21.82029866	21.8200192
12/07/2014 20:19	-21.68992525	-21.68975834	-21.68918205	21.82076708	21.82034803	21.82001916
12/07/2014 20:24	-21.68995527	-21.68984241	-21.68918323	21.82079604	21.82039739	21.82001913
12/07/2014 20:29	-21.68998529	-21.68992647	-21.68917597	21.820825	21.82044676	21.82002121
12/07/2014 20:34	-21.69001531	-21.69001054	-21.68908481	21.82085397	21.82049613	21.82004434
12/07/2014 20:39	-21.69004533	-21.69009461	-21.68917296	21.82088293	21.8205455	21.8201793
12/07/2014 20:44	-21.69017989	-21.69022025	-21.69020925	21.82094169	21.82062642	21.82088376
12/07/2014 20:49	-21.6907848	-21.69083294	-21.69075619	21.8212158	21.82109231	21.82117045
12/07/2014 20:54	-21.69123735	-21.69143718	-21.69109183	21.82173634	21.82151589	21.82135253
12/07/2014 20:59	-21.69272845	-21.69286553	-21.69292622	21.82234799	21.82202193	21.82210764
12/07/2014 21:04	-21.69380731	-21.69383833	-21.69379553	21.82250542	21.82211384	21.82250634
12/07/2014 21:09	-21.69472756	-21.69486075	-21.69481933	21.8230113	21.82303644	21.82315467
12/07/2014 21:14	-21.69511665	-21.69503804	-21.69493674	21.82331126	21.82326717	21.82327231
12/07/2014 21:19	-21.69508071	-21.69508857	-21.69504988	21.82352784	21.82342975	21.82339046
12/07/2014 21:24	-21.69504261	-21.6950472	-21.69504638	21.82354655	21.823514	21.8235226
12/07/2014 21:29	-21.69513028	-21.69506433	-21.69503207	21.82355106	21.82352767	21.82352076
12/07/2014 21:34	-21.69576179	-21.69549205	-21.69571139	21.82341722	21.82338871	21.82334338
12/07/2014 21:39	-21.69671469	-21.69660996	-21.69658705	21.82279694	21.82269408	21.82276975
12/07/2014 21:44	-21.69803857	-21.69781669	-21.69813397	21.82219521	21.82222428	21.82211675
12/07/2014 21:49	-21.69831135	-21.69825292	-21.698257	21.82229489	21.82220853	21.82228212
12/07/2014 21:54	-21.69827698	-21.69826328	-21.69826436	21.82230656	21.82223907	21.8222859
12/07/2014 21:59	-21.69829414	-21.69827511	-21.69826662	21.82228008	21.82226082	21.82228256
12/07/2014 22:04	-21.6983113	-21.6982929	-21.69826888	21.8222536	21.82224669	21.82227922
12/07/2014 22:09	-21.69832846	-21.69830405	-21.69827114	21.82222711	21.82223699	21.82227588
12/07/2014 22:14	-21.69834562	-21.69830518	-21.6982734	21.82220063	21.82223396	21.82227254
12/07/2014 22:19	-21.69836278	-21.69830631	-21.69827566	21.82217415	21.82223093	21.8222692
12/07/2014 22:24	-21.69837036	-21.6983065	-21.69827792	21.82216209	21.82223001	21.82226586
12/07/2014 22:29	-21.69836805	-21.69830448	-21.69828018	21.8221649	21.82223409	21.82226252
12/07/2014 22:34	-21.69836573	-21.69830246	-21.69828244	21.82216772	21.82223817	21.82225918
12/07/2014 22:39	-21.69836342	-21.69830044	-21.6982847	21.82217054	21.82224225	21.82225584
12/07/2014 22:44	-21.69836111	-21.69829842	-21.69828696	21.82217335	21.82224633	21.8222525
12/07/2014 22:49	-21.69835879	-21.6982964	-21.69828922	21.82217617	21.82225041	21.82224916
12/07/2014 22:54	-21.69835648	-21.69829438	-21.69828968	21.82217899	21.82225449	21.82224853
12/07/2014 22:59	-21.69835417	-21.69829236	-21.69828977	21.8221818	21.82225857	21.82224845
12/07/2014 23:04	-21.69835185	-21.69829034	-21.69828986	21.82218462	21.82226265	21.82224836
12/07/2014 23:09	-21.69834954	-21.69828833	-21.69828995	21.82218744	21.82226673	21.82224828
12/07/2014 23:14	-21.69834723	-21.69828631	-21.69829004	21.82219026	21.82227081	21.8222482
12/07/2014 23:19	-21.69834491	-21.69828429	-21.69829014	21.82219307	21.82227489	21.82224811
12/07/2014 23:24	-21.6983426	-21.69828312	-21.69829023	21.82219589	21.82227776	21.82224803
12/07/2014 23:29	-21.69834029	-21.69828433	-21.69829032	21.82219871	21.82227722	21.82224795
12/07/2014 23:34	-21.69833797	-21.69828554	-21.69829041	21.82220152	21.82227668	21.82224786
12/07/2014 23:39	-21.69833566	-21.69828675	-21.6982905	21.82220434	21.82227614	21.82224778
12/07/2014 23:44	-21.69833335	-21.69828797	-21.69829059	21.82220716	21.8222756	21.8222477
12/07/2014 23:49	-21.69833103	-21.69828918	-21.69829069	21.82220997	21.82227506	21.82224761
12/07/2014 23:54	-21.69832872	-21.69829039	-21.69829078	21.82221279	21.82227452	21.82224753
12/07/2014 23:59	-21.69832641	-21.6982916	-21.69829087	21.82221561	21.82227398	21.82224745
13/07/2014 00:04	-21.69832409	-21.69829281	-21.69829096	21.82221843	21.82227344	21.82224736
13/07/2014 00:09	-21.69832178	-21.69829403	-21.69829105	21.82222124	21.8222729	21.82224728
13/07/2014 00:14	-21.69831947	-21.69829524	-21.69829114	21.82222406	21.82227236	21.8222472
13/07/2014 00:19	-21.69831715	-21.69829645	-21.69829124	21.82222688	21.82227182	21.82224711
13/07/2014 00:24	-21.69831484	-21.69829666	-21.69829133	21.82222969	21.82227124	21.82224703
13/07/2014 00:29	-21.69831253	-21.69829325	-21.69829142	21.82223251	21.82227052	21.82224695
13/07/2014 00:34	-21.69831021	-21.69828984	-21.69829151	21.82223533	21.8222698	21.82224686
13/07/2014 00:39	-21.6983079	-21.69828642	-21.6982916	21.82223815	21.82226907	21.82224678
13/07/2014 00:44	-21.69830559	-21.69828301	-21.6982917	21.82224096	21.82226835	21.8222467
13/07/2014 00:49	-21.69830327	-21.6982796	-21.69829179	21.82224378	21.82226763	21.82224661
13/07/2014 00:54	-21.69830096	-21.69827618	-21.69827677	21.8222466	21.8222669	21.82225529
13/07/2014 00:59	-21.69829864	-21.69827277	-21.69825927	21.82224941	21.82226618	21.82226541
13/07/2014 01:04	-21.69829633	-21.69826936	-21.69824176	21.82225223	21.82226545	21.82227553
13/07/2014 01:09	-21.69829402	-21.69827018	-21.69828637	21.82225505	21.82226228	21.82223717
13/07/2014 01:14	-21.6982917	-21.69827134	-21.69829147	21.82225786	21.82225891	21.82223271
13/07/2014 01:19	-21.69829214	-21.6982725	-21.69829076	21.82225666	21.82225553	21.82223318
13/07/2014 01:24	-21.69829355	-21.69827367	-21.69829004	21.82225404	21.82225216	21.82223364
13/07/2014 01:29	-21.69829495	-21.69827483	-21.69828933	21.82225142	21.82224879	21.8222341
13/07/2014 01:34	-21.69829636	-21.69827599	-21.69828862	21.8222488	21.82224541	21.82223456
13/07/2014 01:39	-21.69829777	-21.69827716	-21.69828791	21.82224618	21.82224204	21.82223503
13/07/2014 01:44	-21.69829917	-21.69827832	-21.6982872	21.82224356	21.82223866	21.82223549
13/07/2014 01:49	-21.69830058	-21.69827948	-21.69828649	21.82224094	21.82223529	21.82223595
13/07/2014 01:54	-21.69830199	-21.69828065	-21.69828578	21.82223832	21.82223192	21.82223642
13/07/2014 01:59	-21.69830339	-21.69828181	-21.69828506	21.8222357	21.82222854	21.82223688
13/07/2014 02:04	-21.6983048	-21.69828297	-21.69828435	21.82223308	21.82222517	21.82223734
13/07/2014 02:09	-21.69830621	-21.69827913	-21.69828364	21.82223046	21.82223197	21.82223781
13/07/2014 02:14	-21.69830761	-21.69827468	-21.69828319	21.82222783	21.82224002	21.82223796
13/07/2014 02:19	-21.69830763	-21.69827023	-21.69828279	21.82222714	21.82224806	21.82223804
13/07/2014 02:24	-21.6983073	-21.69826578	-21.6982824	21.82222693	21.82225611	21.82223811
13/07/2014 02:29	-21.69830696	-21.69826132	-21.69828201	21.82222672	21.82226416	21.82223819
13/07/2014 02:34	-21.69830663	-21.69825687	-21.69828162	21.82222651	21.82227221	21.82223826
13/07/2014 02:39	-21.69830629	-21.69825242	-21.69828123	21.82222631	21.82228025	21.82223834
13/07/2014 02:44	-21.69830596	-21.69824797	-21.69828083	21.8222261	21.8222883	21.82223841
13/07/2014 02:49	-21.69830562	-21.69824352	-21.69828044	21.82222589	21.82229635	21.82223849
13/07/2014 02:54	-21.69830529	-21.69823906	-21.69828005	21.82222569	21.8223044	21.82223856
13/07/2014 02:59	-21.69830495	-21.69823461	-21.69827966	21.82222548	21.82231244	21.82223864
13/07/2014 03:04	-21.69830462	-21.69823016	-21.69827927	21.82222527	21.82232049	21.82223871
13/07/2014 03:09	-21.69830428	-21.69823267	-21.69827887	21.82222506	21.82231569	21.82223879
13/07/2014 03:14	-21.69830394	-21.69823617	-21.69828019	21.82222486	21.82230905	21.82223797
13/07/2014 03:19	-21.69830361	-21.69823968	-21.69828189	21.82222465	21.82230242	21.82223696
13/07/2014 03:24	-21.69830327	-21.69824318	-21.6982836	21.82222444	21.82229578	21.82223595
13/07/2014 03:29	-21.69830294	-21.69824669	-21.6982853	21.82222424	21.82228914	21.82223493
13/07/2014 03:34	-21.6983026	-21.69825019	-21.69828701	21.82222403	21.8222825	21.82223392
13/07/2014 03:39	-21.69830227	-21.6982537	-21.69828871	21.82222382	21.82227586	21.8222329
13/07/2014 03:44	-21.69830193	-21.69825721	-21.69829041	21.82222361	21.82226922	21.82223189
13/07/2014 03:49	-21.6983016	-21.69826071	-21.69829212	21.82222341	21.82226258	21.82223087
13/07/2014 03:54	-21.69830126	-21.69826422	-21.69829382	21.8222232	21.82225594	21.82222986
13/07/2014 03:59	-21.69830093	-21.69826772	-21.69829553	21.82222299	21.8222493	21.82222884
13/07/2014 04:04	-21.69830059	-21.69827123	-21.69829723	21.82222279	21.82224266	21.82222783
13/07/2014 04:09	-21.69830026	-21.69827306	-21.69829894	21.82222258	21.82223981	21.82222682
13/07/2014 04:14	-21.69829992	-21.69827442	-21.6983	21.82222237	21.82223803	21.82222633
13/07/2014 04:19	-21.69829959	-21.69827578	-21.69830088	21.82222216	21.82223625	21.82222599
13/07/2014 04:24	-21.69829925	-21.69827714	-21.69830177	21.82222196	21.82223446	21.82222565
13/07/2014 04:29	-21.69829892	-21.6982785	-21.69830265	21.82222175	21.82223268	21.82222531
13/07/2014 04:34	-21.69829858	-21.69827986	-21.69830354	21.82222154	21.8222309	21.82222497
13/07/2014 04:38	-21.69829824	-21.69828122	-21.69830442	21.82222134	21.82222912	21.82222463
13/07/2014 04:43	-21.69829791	-21.69828258	-21.69830531	21.82222113	21.82222733	21.82222429
13/07/2014 04:48	-21.69830026	-21.69828394	-21.69830619	21.82221104	21.82222555	21.82222395
13/07/2014 04:53	-21.69830816	-21.69830204	-21.69830708	21.82223015	21.82223925	21.82222361
13/07/2014 04:58	-21.69830526	-21.69834407	-21.69829868	21.82224945	21.82226855	21.82222274
13/07/2014 05:03	-21.69841171	-21.69834902	-21.69829003	21.82201537	21.82224817	21.82222185
13/07/2014 05:08	-21.69869413	-21.69835328	-21.6982908	21.8215479	21.82211847	21.82221866
13/07/2014 05:13	-21.69897655	-21.69860407	-21.69858097	21.82108044	21.8213791	21.82171796
13/07/2014 05:18	-21.6996586	-21.69971061	-21.69947926	21.8205607	21.82027559	21.82051606
13/07/2014 05:23	-21.70088919	-21.70084542	-21.70063134	21.82013617	21.81994807	21.81991323
13/07/2014 05:28	-21.70196223	-21.70202672	-21.70202365	21.81988221	21.81979049	21.81970832
13/07/2014 05:33	-21.70371687	-21.70342186	-21.70368839	21.81938621	21.81922877	21.81926494
13/07/2014 05:38	-21.70521826	-21.70498699	-21.70516142	21.81906122	21.81876208	21.81887868
13/07/2014 05:43	-21.70650372	-21.70627299	-21.70640935	21.81815877	21.81828752	21.81825422
13/07/2014 05:48	-21.70772736	-21.70767966	-21.70765105	21.81725677	21.81733823	21.81734858
13/07/2014 05:53	-21.70947312	-21.70934655	-21.70947322	21.81580936	21.8160064	21.81585097
13/07/2014 05:58	-21.71058707	-21.71059605	-21.71074821	21.81448967	21.81449236	21.81449133
13/07/2014 06:03	-21.7110986	-21.71100092	-21.71119954	21.81389335	21.8138861	21.81398431
13/07/2014 06:08	-21.71197269	-21.71230031	-21.71208788	21.81328041	21.81291278	21.81307149
13/07/2014 06:13	-21.71315033	-21.7136646	-21.71337787	21.81220447	21.81186944	21.81182941
13/07/2014 06:18	-21.7143297	-21.71460154	-21.71407941	21.81108207	21.81116069	21.81118246
13/07/2014 06:23	-21.71561216	-21.71510376	-21.71541719	21.810005	21.81034455	21.81010155
13/07/2014 06:28	-21.71712621	-21.71729921	-21.71713699	21.8092851	21.8097836	21.80978632
13/07/2014 06:33	-21.71864026	-21.72015012	-21.7202651	21.8085652	21.80896704	21.80900366
13/07/2014 06:38	-21.7201543	-21.72227404	-21.72264735	21.80784527	21.80818426	21.80790827
13/07/2014 06:43	-21.72166834	-21.72427352	-21.72428736	21.80712533	21.80718745	21.80724697
13/07/2014 06:48	-21.72318238	-21.72575305	-21.72558975	21.80640538	21.80720994	21.80726874
13/07/2014 06:53	-21.72469642	-21.72696419	-21.72711872	21.80568541	21.80782951	21.80790953
13/07/2014 06:58	-21.72621045	-21.72735359	-21.72744086	21.80496543	21.8079159	21.80791033
13/07/2014 07:03	-21.72772448	-21.72787148	-21.72777654	21.80424543	21.80587982	21.80563214
13/07/2014 07:08	-21.72929653	-21.72919254	-21.72934655	21.80338053	21.8035611	21.8035531
13/07/2014 07:13	-21.73096005	-21.73087667	-21.73096158	21.80183015	21.80171654	21.80196082
13/07/2014 07:18	-21.73205096	-21.73186413	-21.73196706	21.80047291	21.80089568	21.80085445
13/07/2014 07:23	-21.73315343	-21.73311565	-21.7331812	21.79926103	21.79943772	21.79934406
13/07/2014 07:28	-21.73451258	-21.73439579	-21.73460864	21.79781826	21.79813308	21.79794757
13/07/2014 07:33	-21.73479087	-21.73480836	-21.73490474	21.7978511	21.797817	21.79777289
13/07/2014 07:38	-21.73482687	-21.73484016	-21.73494062	21.79782177	21.79779002	21.79777726
13/07/2014 07:43	-21.73486287	-21.73487196	-21.7349765	21.79779243	21.79776304	21.79778164
13/07/2014 07:48	-21.73489887	-21.73490376	-21.73501238	21.7977631	21.79773606	21.79778601
13/07/2014 07:53	-21.73546997	-21.73543967	-21.73541644	21.79689852	21.79688775	21.7972782
13/07/2014 07:58	-21.73682758	-21.73675343	-21.73679428	21.79522065	21.79528795	21.79555384
13/07/2014 08:03	-21.73828786	-21.73821636	-21.73816591	21.79380212	21.79393737	21.79410773
13/07/2014 08:08	-21.7392649	-21.73927984	-21.73932718	21.79256807	21.79261724	21.79243336
13/07/2014 08:13	-21.7394945	-21.73955558	-21.73950227	21.79168235	21.79200726	21.79204501
13/07/2014 08:18	-21.73940335	-21.73946931	-21.73948313	21.79097017	21.79132392	21.79164621
13/07/2014 08:23	-21.73944186	-21.73938781	-21.73942401	21.79046986	21.79058082	21.79058227
13/07/2014 08:28	-21.73954499	-21.73937656	-21.73941524	21.79037429	21.79057618	21.7906084
13/07/2014 08:33	-21.73953672	-21.73937834	-21.73941651	21.79039192	21.79057488	21.79060916
13/07/2014 08:38	-21.73952844	-21.73938011	-21.73941778	21.79040955	21.79057359	21.79060991
13/07/2014 08:43	-21.73952017	-21.73938189	-21.73941905	21.79042718	21.7905723	21.79061066
13/07/2014 08:48	-21.7395119	-21.73938367	-21.73942032	21.79044481	21.79057101	21.79061142
13/07/2014 08:53	-21.73950363	-21.73938544	-21.73942159	21.79046244	21.79056972	21.79061217
13/07/2014 08:58	-21.73949536	-21.73938722	-21.73942286	21.79048007	21.79056843	21.79061292
13/07/2014 09:03	-21.73948708	-21.73938899	-21.73942413	21.7904977	21.79056714	21.79061368
13/07/2014 09:08	-21.73947881	-21.73939077	-21.7394254	21.79051533	21.79056585	21.79061443
13/07/2014 09:13	-21.73947054	-21.73939255	-21.73942667	21.79053296	21.79056456	21.79061518
13/07/2014 09:18	-21.73946227	-21.73939432	-21.73941469	21.79055059	21.79056327	21.79064029
13/07/2014 09:23	-21.73945399	-21.73939544	-21.73942694	21.79056822	21.79056509	21.79062046
13/07/2014 09:28	-21.73944572	-21.73939638	-21.73942672	21.79058585	21.79056775	21.7906198
13/07/2014 09:33	-21.73941465	-21.73939733	-21.739424	21.79061459	21.79057041	21.79062301
13/07/2014 09:38	-21.73938404	-21.73939827	-21.73942128	21.79063921	21.79057307	21.79062622
13/07/2014 09:43	-21.73938515	-21.73939921	-21.73941857	21.79064249	21.79057572	21.79062943
13/07/2014 09:48	-21.73938626	-21.73940015	-21.73941585	21.79064577	21.79057838	21.79063264
13/07/2014 09:53	-21.73938737	-21.73940109	-21.73941313	21.79064906	21.79058104	21.79063586
13/07/2014 09:58	-21.73938848	-21.73940203	-21.73941042	21.79065234	21.7905837	21.79063907
13/07/2014 10:03	-21.73938959	-21.73940297	-21.7394077	21.79065562	21.79058635	21.79064228
13/07/2014 10:08	-21.7393907	-21.73940392	-21.73940498	21.7906589	21.79058901	21.79064549
13/07/2014 10:13	-21.73938477	-21.73940486	-21.73940301	21.79066267	21.79059167	21.79064851
13/07/2014 10:18	-21.7393762	-21.7394058	-21.73940247	21.79066662	21.79059432	21.79065116
13/07/2014 10:23	-21.73936763	-21.73940674	-21.73940193	21.79067057	21.79059698	21.79065381
13/07/2014 10:28	-21.73935906	-21.73940768	-21.73940139	21.79067452	21.79059964	21.79065646
13/07/2014 10:33	-21.73935048	-21.73940862	-21.73940084	21.79067847	21.7906023	21.79065911
13/07/2014 10:38	-21.73934413	-21.73940957	-21.7394003	21.79068179	21.79060495	21.79066176
13/07/2014 10:43	-21.7393462	-21.73941051	-21.73939976	21.79068272	21.79060761	21.79066441
13/07/2014 10:48	-21.73934827	-21.73941145	-21.73939922	21.79068366	21.79061027	21.79066706
13/07/2014 10:53	-21.73935034	-21.73941239	-21.73939867	21.79068459	21.79061293	21.79066971
13/07/2014 10:58	-21.7393524	-21.73941333	-21.73939813	21.79068552	21.79061558	21.79067236
13/07/2014 11:03	-21.73935447	-21.73941427	-21.7393977	21.79068645	21.79061824	21.7906729
13/07/2014 11:08	-21.73935654	-21.73941522	-21.7393973	21.79068738	21.7906209	21.79067277
13/07/2014 11:13	-21.73935861	-21.73941616	-21.73939691	21.79068831	21.79062356	21.79067264
13/07/2014 11:18	-21.73936068	-21.7394171	-21.73939651	21.79068924	21.79062621	21.79067252
13/07/2014 11:23	-21.73936274	-21.73941804	-21.73939612	21.79069017	21.79062887	21.79067239
13/07/2014 11:28	-21.73936481	-21.73941898	-21.73939572	21.7906911	21.79063153	21.79067226
13/07/2014 11:33	-21.73936688	-21.73941992	-21.73939533	21.79069203	21.79063418	21.79067213
13/07/2014 11:38	-21.73936895	-21.73942087	-21.73939493	21.79069296	21.79063684	21.790672
13/07/2014 11:43	-21.73937102	-21.73942181	-21.73939454	21.79069389	21.7906395	21.79067187
13/07/2014 11:48	-21.73937308	-21.73942275	-21.73939414	21.79069482	21.79064216	21.79067174
13/07/2014 11:53	-21.73937515	-21.73942369	-21.73939375	21.79069575	21.79064481	21.79067162
13/07/2014 11:58	-21.73937722	-21.73942463	-21.73939464	21.79069668	21.79064747	21.79067247
13/07/2014 12:03	-21.73937929	-21.73942557	-21.7393957	21.79069762	21.79065013	21.79067345
13/07/2014 12:08	-21.73938136	-21.73942652	-21.73939676	21.79069855	21.79065279	21.79067443
13/07/2014 12:13	-21.73938343	-21.73942746	-21.73939782	21.79069948	21.79065544	21.79067541
13/07/2014 12:18	-21.73938549	-21.7394284	-21.73939888	21.79070041	21.7906581	21.79067639
13/07/2014 12:23	-21.73938756	-21.73942934	-21.73939993	21.79070134	21.79066076	21.79067738
13/07/2014 12:28	-21.73938963	-21.73943028	-21.73940099	21.79070227	21.79066342	21.79067836
13/07/2014 12:33	-21.7393917	-21.73943122	-21.73940205	21.7907032	21.79066607	21.79067934
13/07/2014 12:38	-21.73939377	-21.73943217	-21.73940311	21.79070413	21.79066873	21.79068032
13/07/2014 12:43	-21.73939583	-21.73943311	-21.73941884	21.79070506	21.79067139	21.79066667
13/07/2014 12:48	-21.7393979	-21.73943405	-21.73942305	21.79070599	21.79067404	21.79066649
13/07/2014 12:53	-21.7394	-21.73943499	-21.73942435	21.79070657	21.7906767	21.79066966
13/07/2014 12:58	-21.73940227	-21.73943593	-21.73942564	21.79070483	21.79067936	21.79067284
13/07/2014 13:03	-21.73940454	-21.73943687	-21.73942694	21.79070308	21.79068202	21.79067601
13/07/2014 13:08	-21.73940681	-21.73943781	-21.73942823	21.79070133	21.79068467	21.79067919
13/07/2014 13:13	-21.73940908	-21.73943876	-21.73942953	21.79069959	21.79068733	21.79068237
13/07/2014 13:18	-21.73941135	-21.7394397	-21.73943082	21.79069784	21.79068999	21.79068554
13/07/2014 13:23	-21.73941362	-21.73944064	-21.73943212	21.79069609	21.79069265	21.79068872
13/07/2014 13:28	-21.7394159	-21.73944158	-21.73943341	21.79069435	21.7906953	21.79069189
13/07/2014 13:33	-21.73941817	-21.73944252	-21.73943471	21.7906926	21.79069796	21.79069507
13/07/2014 13:38	-21.73942044	-21.73944346	-21.739436	21.79069085	21.79070062	21.79069824
13/07/2014 13:43	-21.73942271	-21.73944441	-21.73943729	21.7906891	21.79070328	21.79070142
13/07/2014 13:48	-21.73942498	-21.73944535	-21.73943859	21.79068736	21.79070593	21.7907046
13/07/2014 13:53	-21.73942725	-21.73944629	-21.73943988	21.79068561	21.79070859	21.79070777
13/07/2014 13:58	-21.73942952	-21.73944723	-21.73944118	21.79068386	21.79071125	21.79071095
13/07/2014 14:03	-21.7394318	-21.73944817	-21.73942508	21.79068212	21.7907139	21.7907089
13/07/2014 14:08	-21.73943407	-21.73944911	-21.73940868	21.79068037	21.79071656	21.79070677
13/07/2014 14:13	-21.73943634	-21.73945006	-21.73940484	21.79067862	21.79071922	21.79070992
13/07/2014 14:18	-21.73943861	-21.739451	-21.73940801	21.79067688	21.79072188	21.79071604
13/07/2014 14:23	-21.73944088	-21.73945194	-21.73941119	21.79067513	21.79072453	21.79072216
13/07/2014 14:28	-21.73944315	-21.73945288	-21.73941701	21.79067338	21.79072719	21.79073164
13/07/2014 14:33	-21.73944542	-21.73945382	-21.73941829	21.79067164	21.79072985	21.79073132
13/07/2014 14:38	-21.7394477	-21.73945476	-21.73941746	21.79066989	21.79073251	21.79072684
13/07/2014 14:43	-21.73944997	-21.73945571	-21.73941663	21.79066814	21.79073516	21.79072235
13/07/2014 14:48	-21.73945224	-21.73945665	-21.73941579	21.7906664	21.79073782	21.79071787
13/07/2014 14:53	-21.73945451	-21.73945759	-21.73941496	21.79066465	21.79074048	21.79071338
13/07/2014 14:58	-21.73945678	-21.73945853	-21.73941413	21.7906629	21.79074314	21.7907089
13/07/2014 15:03	-21.73945905	-21.73945947	-21.7394133	21.79066116	21.79074579	21.79070441
13/07/2014 15:08	-21.73946132	-21.73945804	-21.73941246	21.79065941	21.79073386	21.79069993
13/07/2014 15:13	-21.7394636	-21.73945465	-21.73941163	21.79065766	21.79070979	21.79069544
13/07/2014 15:18	-21.73946587	-21.73945125	-21.7394108	21.79065592	21.79068571	21.79069096
13/07/2014 15:23	-21.73946814	-21.73944785	-21.73940997	21.79065417	21.79066164	21.79068648
13/07/2014 15:28	-21.73947041	-21.73944445	-21.73941699	21.79065242	21.79063756	21.79070246
13/07/2014 15:33	-21.73945608	-21.73944105	-21.73938247	21.79059116	21.79061349	21.7906533
13/07/2014 15:38	-21.73944616	-21.73943389	-21.7393659	21.79055997	21.79063183	21.7905927
13/07/2014 15:43	-21.73953597	-21.73943221	-21.73938985	21.790387	21.79061538	21.7905691
13/07/2014 15:48	-21.73963892	-21.73942442	-21.73960607	21.79015972	21.79055949	21.79038669
13/07/2014 15:53	-21.73972906	-21.73950457	-21.73978149	21.79007064	21.79025925	21.7902138
13/07/2014 15:58	-21.7397513	-21.73959523	-21.73980627	21.79007485	21.78993052	21.79014639
13/07/2014 16:03	-21.73976622	-21.7396859	-21.73983105	21.79008482	21.7896018	21.79007897
13/07/2014 16:08	-21.73978115	-21.73977656	-21.73982811	21.79009479	21.78927308	21.7900011
13/07/2014 16:13	-21.73982199	-21.73986722	-21.7398812	21.79005265	21.78894435	21.78955245
13/07/2014 16:18	-21.73996747	-21.73995787	-21.74000175	21.78940405	21.78861563	21.78880956
13/07/2014 16:23	-21.740157	-21.7400931	-21.74012231	21.78805472	21.78811483	21.78806666
13/07/2014 16:28	-21.74024173	-21.74031152	-21.74022192	21.78737814	21.78738176	21.78733271
13/07/2014 16:33	-21.74033842	-21.74048967	-21.74019001	21.78702415	21.78705357	21.78665494
13/07/2014 16:38	-21.74032571	-21.74059151	-21.74018199	21.78618508	21.78634749	21.78596309
13/07/2014 16:43	-21.7405257	-21.74067591	-21.74043819	21.78510216	21.7850967	21.78518741
13/07/2014 16:48	-21.74159376	-21.74137182	-21.74145585	21.78450503	21.78464697	21.78458773
13/07/2014 16:53	-21.74246958	-21.7426243	-21.74254794	21.78421149	21.78427562	21.78440151
13/07/2014 16:58	-21.74334177	-21.74337771	-21.74342658	21.78253102	21.78263681	21.7826161
13/07/2014 17:03	-21.74399529	-21.7440269	-21.74422665	21.78094935	21.78092863	21.78061392
13/07/2014 17:08	-21.74409849	-21.74419467	-21.74428832	21.7805778	21.78054187	21.78049835
13/07/2014 17:13	-21.74435596	-21.7444651	-21.74422996	21.7804278	21.78036939	21.78056688
13/07/2014 17:18	-21.74513594	-21.74503081	-21.74506021	21.77981389	21.7798764	21.7800919
13/07/2014 17:23	-21.74587173	-21.74593073	-21.74607099	21.77877679	21.77894841	21.77867898
13/07/2014 17:28	-21.74610479	-21.74604209	-21.74615198	21.7783543	21.77871354	21.77855979
13/07/2014 17:33	-21.74610652	-21.74615345	-21.74615174	21.77837673	21.77847868	21.77855903
13/07/2014 17:38	-21.74610825	-21.74616664	-21.74615149	21.77839915	21.77847199	21.77855826
13/07/2014 17:43	-21.74610999	-21.74617116	-21.74615125	21.77842158	21.77848547	21.77855749
13/07/2014 17:48	-21.74611172	-21.74617567	-21.74615101	21.778444	21.77849895	21.77855673
13/07/2014 17:53	-21.74611345	-21.74618018	-21.74615077	21.77846643	21.77851243	21.77855596
13/07/2014 17:58	-21.74611518	-21.74618469	-21.74615053	21.77848885	21.77852591	21.77855519
13/07/2014 18:03	-21.74629916	-21.74629442	-21.74652443	21.77792215	21.77806626	21.77803123
13/07/2014 18:08	-21.74644746	-21.74650476	-21.74651535	21.7768772	21.77677578	21.77688812
13/07/2014 18:13	-21.74609093	-21.74620061	-21.74617289	21.77626996	21.77634868	21.77634999
13/07/2014 18:18	-21.74551322	-21.74566865	-21.74562773	21.77556071	21.77565943	21.77556576
13/07/2014 18:23	-21.74504352	-21.74508154	-21.7448146	21.77463271	21.77472254	21.77454339
13/07/2014 18:28	-21.74493107	-21.74497084	-21.74458525	21.77336525	21.77335809	21.77376558
13/07/2014 18:33	-21.74517154	-21.74516672	-21.74506624	21.77188562	21.77189185	21.77206604
13/07/2014 18:38	-21.7462547	-21.74624108	-21.74626658	21.77047771	21.7704699	21.77058836
13/07/2014 18:43	-21.74762368	-21.74742315	-21.7473119	21.77001657	21.7699635	21.77026023
13/07/2014 18:48	-21.74859253	-21.74835785	-21.7485617	21.76985349	21.76977351	21.76976909
13/07/2014 18:53	-21.74939626	-21.74938053	-21.74944902	21.76929274	21.76925056	21.76943848
13/07/2014 18:58	-21.75047016	-21.75034589	-21.75061112	21.76870253	21.76869313	21.76864291
13/07/2014 19:03	-21.75141803	-21.75116292	-21.75122076	21.76817693	21.76804653	21.7680086
13/07/2014 19:08	-21.7516685	-21.75184486	-21.75173249	21.76748073	21.76727764	21.76741321
13/07/2014 19:13	-21.75223234	-21.75215432	-21.75210909	21.76620413	21.76619128	21.76612443
13/07/2014 19:18	-21.75252843	-21.75241469	-21.75236523	21.76513931	21.7651965	21.76507755
13/07/2014 19:23	-21.75251122	-21.75255267	-21.75243559	21.76463498	21.76458143	21.7647194
13/07/2014 19:28	-21.75251783	-21.75244627	-21.75245947	21.76449378	21.7644466	21.76446867
13/07/2014 19:33	-21.7520288	-21.75201482	-21.752062	21.76413754	21.76413374	21.76410363
13/07/2014 19:38	-21.75140149	-21.75141558	-21.75201055	21.76369073	21.76376264	21.76407427
13/07/2014 19:43	-21.7514	-21.75138859	-21.75195909	21.76369368	21.76375654	21.76404491
13/07/2014 19:48	-21.75139851	-21.75139462	-21.75190764	21.76369663	21.7637715	21.76401555
13/07/2014 19:53	-21.75139702	-21.75140064	-21.75185618	21.76369958	21.76378645	21.76398619
13/07/2014 19:58	-21.75139554	-21.75140667	-21.75180473	21.76370253	21.76380141	21.76395683
13/07/2014 20:03	-21.75139405	-21.75141269	-21.75175327	21.76370547	21.76381636	21.76392747
13/07/2014 20:08	-21.75139256	-21.75141871	-21.75170182	21.76370842	21.76383132	21.76389811
13/07/2014 20:13	-21.75139108	-21.75142474	-21.75165036	21.76371137	21.76384628	21.76386875
13/07/2014 20:18	-21.75138959	-21.75142918	-21.75159891	21.76371432	21.76385748	21.76383939
13/07/2014 20:23	-21.7513881	-21.75142411	-21.75154745	21.76371727	21.76384608	21.76381003
13/07/2014 20:28	-21.75138661	-21.75141904	-21.751496	21.76372022	21.76383469	21.76378067
13/07/2014 20:33	-21.75138513	-21.75141397	-21.75144454	21.76372317	21.76382329	21.76375131
13/07/2014 20:38	-21.75138364	-21.7514089	-21.75142017	21.76372612	21.76381189	21.7637345
13/07/2014 20:43	-21.75138747	-21.75140384	-21.7514205	21.76372443	21.7638005	21.76372913
13/07/2014 20:48	-21.75139145	-21.75139877	-21.75142083	21.76372262	21.7637891	21.76372377
13/07/2014 20:53	-21.75139543	-21.7513937	-21.75142116	21.7637208	21.76377771	21.7637184
13/07/2014 20:58	-21.75139941	-21.75138863	-21.75142149	21.76371899	21.76376631	21.76371304
13/07/2014 21:03	-21.75140339	-21.75138356	-21.75142182	21.76371717	21.76375492	21.76370768
13/07/2014 21:08	-21.75140737	-21.7513785	-21.75142246	21.76371536	21.76374352	21.76370624
13/07/2014 21:13	-21.75141134	-21.75137343	-21.7514232	21.76371354	21.76373213	21.76370603
13/07/2014 21:18	-21.75141532	-21.75136946	-21.75142393	21.76371173	21.7637225	21.76370582
13/07/2014 21:23	-21.7514193	-21.75137195	-21.75142467	21.76370991	21.76372317	21.76370561
13/07/2014 21:28	-21.75142328	-21.75137444	-21.7514254	21.7637081	21.76372384	21.76370541
13/07/2014 21:33	-21.75142726	-21.75137693	-21.75142614	21.76370628	21.76372451	21.7637052
13/07/2014 21:38	-21.75143124	-21.75137941	-21.75142688	21.76370446	21.76372518	21.76370499
13/07/2014 21:43	-21.75142986	-21.7513819	-21.75142761	21.76370206	21.76372585	21.76370478
13/07/2014 21:48	-21.75142795	-21.75138439	-21.75142835	21.76369959	21.76372651	21.76370457
13/07/2014 21:53	-21.75142603	-21.75138688	-21.75142908	21.76369712	21.76372718	21.76370436
13/07/2014 21:58	-21.75142412	-21.75138937	-21.75142982	21.76369466	21.76372785	21.76370415
13/07/2014 22:03	-21.75142221	-21.75139185	-21.75143056	21.76369219	21.76372852	21.76370394
13/07/2014 22:08	-21.75142029	-21.75139434	-21.75143129	21.76368972	21.76372919	21.76370374
13/07/2014 22:13	-21.75141838	-21.75139683	-21.75143203	21.76368726	21.76372986	21.76370353
13/07/2014 22:18	-21.75141647	-21.75139919	-21.75143276	21.76368479	21.7637304	21.76370332
13/07/2014 22:23	-21.75141455	-21.7513989	-21.7514335	21.76368232	21.76372833	21.76370311
13/07/2014 22:28	-21.75141264	-21.75139862	-21.75143424	21.76367985	21.76372626	21.7637029
13/07/2014 22:33	-21.75141073	-21.75139833	-21.75143497	21.76367739	21.76372419	21.76370269
13/07/2014 22:38	-21.75140881	-21.75139805	-21.75143571	21.76367492	21.76372212	21.76370248
13/07/2014 22:43	-21.7514069	-21.75139776	-21.75143398	21.76367245	21.76372005	21.76370372
13/07/2014 22:48	-21.75140499	-21.75139748	-21.75143063	21.76366999	21.76371797	21.7637059
13/07/2014 22:53	-21.75140308	-21.75139719	-21.75142728	21.76366752	21.7637159	21.76370809
13/07/2014 22:58	-21.75140116	-21.75139691	-21.75142394	21.76366505	21.76371383	21.76371027
13/07/2014 23:03	-21.75139925	-21.75139662	-21.75142059	21.76366259	21.76371176	21.76371245
13/07/2014 23:08	-21.75139734	-21.75139633	-21.75141724	21.76366012	21.76370969	21.76371464
13/07/2014 23:13	-21.75139542	-21.75139605	-21.75141428	21.76365765	21.76370762	21.76371605
13/07/2014 23:18	-21.75139351	-21.75139579	-21.75141212	21.76365519	21.76370628	21.76371589
13/07/2014 23:23	-21.7513916	-21.75139571	-21.75140995	21.76365272	21.7637102	21.76371573
13/07/2014 23:28	-21.75138968	-21.75139563	-21.75140778	21.76365025	21.76371411	21.76371557
13/07/2014 23:33	-21.75138708	-21.75139297	-21.75140562	21.76365253	21.76371368	21.76371542
13/07/2014 23:38	-21.75138418	-21.75138918	-21.75140345	21.76365689	21.76371135	21.76371526
13/07/2014 23:43	-21.75138128	-21.7513854	-21.75140128	21.76366124	21.76370901	21.7637151
13/07/2014 23:48	-21.75137838	-21.75138161	-21.75139912	21.7636656	21.76370668	21.76371494
13/07/2014 23:53	-21.75137548	-21.75137783	-21.75139695	21.76366996	21.76370435	21.76371479
13/07/2014 23:58	-21.75137258	-21.75137503	-21.75139478	21.76367432	21.76370182	21.76371463
14/07/2014 00:03	-21.75136968	-21.7513794	-21.75139261	21.76367868	21.76369787	21.76371447
14/07/2014 00:08	-21.75136678	-21.75138377	-21.75139045	21.76368303	21.76369391	21.76371431
14/07/2014 00:13	-21.75136389	-21.75138698	-21.75138558	21.76368739	21.76369149	21.76372135
14/07/2014 00:18	-21.75136099	-21.75138649	-21.75137396	21.76369175	21.76369399	21.76374639
14/07/2014 00:23	-21.75135809	-21.751386	-21.75136233	21.76369611	21.76369648	21.76377142
14/07/2014 00:28	-21.75135519	-21.75138551	-21.75135071	21.76370046	21.76369898	21.76379645
14/07/2014 00:33	-21.75135233	-21.75138501	-21.75133909	21.76370482	21.76370147	21.76382148
14/07/2014 00:38	-21.75135833	-21.75138452	-21.7513565	21.76370958	21.76370396	21.76377253
14/07/2014 00:43	-21.75136433	-21.75138403	-21.75137921	21.76371434	21.76370646	21.76371315
14/07/2014 00:48	-21.75137033	-21.75138354	-21.75137984	21.7637191	21.76370895	21.76371324
14/07/2014 00:53	-21.75137633	-21.75138305	-21.75138048	21.76372386	21.76371145	21.76371334
14/07/2014 00:58	-21.75138233	-21.75138255	-21.75138111	21.76372862	21.76371394	21.76371343
14/07/2014 01:03	-21.75138833	-21.75138206	-21.75138175	21.76373337	21.76371643	21.76371353
14/07/2014 01:08	-21.75139433	-21.75138157	-21.75138239	21.76373813	21.76371893	21.76371362
14/07/2014 01:13	-21.75136948	-21.75138516	-21.75138302	21.76374057	21.76372067	21.76371372
14/07/2014 01:18	-21.75136256	-21.75139962	-21.75138366	21.76374107	21.76371581	21.76371382
14/07/2014 01:23	-21.75136504	-21.75141171	-21.75138429	21.76374117	21.76369887	21.76371391
14/07/2014 01:27	-21.75136752	-21.75142555	-21.75138493	21.76374127	21.76367965	21.76371401
14/07/2014 01:32	-21.75137	-21.75142786	-21.75138556	21.76374137	21.76366126	21.7637141
14/07/2014 01:37	-21.75137248	-21.75142423	-21.7513862	21.76374146	21.76366725	21.7637142
14/07/2014 01:42	-21.75137497	-21.75142061	-21.75138684	21.76374156	21.76367323	21.76371429
14/07/2014 01:47	-21.75137745	-21.75141699	-21.75138747	21.76374166	21.76367922	21.76371439
14/07/2014 01:52	-21.75137993	-21.75141337	-21.75138811	21.76374176	21.76368521	21.76371449
14/07/2014 01:57	-21.75138142	-21.75140975	-21.75138874	21.76374106	21.76369119	21.76371458
14/07/2014 02:02	-21.75138215	-21.75140613	-21.75138938	21.76373975	21.76369718	21.76371468
14/07/2014 02:07	-21.75138288	-21.75140251	-21.75139001	21.76373844	21.76370316	21.76371477
14/07/2014 02:12	-21.75138361	-21.75139888	-21.75139042	21.76373713	21.76370915	21.7637132
14/07/2014 02:17	-21.75138434	-21.75139526	-21.75139072	21.76373583	21.76371514	21.76371094
14/07/2014 02:22	-21.75138508	-21.75139164	-21.75139103	21.76373452	21.76372112	21.76370868
14/07/2014 02:27	-21.75138581	-21.75138802	-21.75139133	21.76373321	21.76372711	21.76370641
14/07/2014 02:32	-21.75138654	-21.75138472	-21.75139164	21.7637319	21.76373185	21.76370415
14/07/2014 02:37	-21.75138727	-21.75138302	-21.75139194	21.7637306	21.76373032	21.76370189
14/07/2014 02:42	-21.751388	-21.75138131	-21.75139225	21.76372929	21.76372879	21.76369962
14/07/2014 02:47	-21.75138873	-21.75137961	-21.75139256	21.76372798	21.76372726	21.76369736
14/07/2014 02:52	-21.75138947	-21.75137791	-21.75139286	21.76372667	21.76372573	21.7636951
14/07/2014 02:57	-21.7513902	-21.75137621	-21.75139317	21.76372536	21.7637242	21.76369283
14/07/2014 03:02	-21.75139093	-21.75137451	-21.75139347	21.76372406	21.76372268	21.76369057
14/07/2014 03:07	-21.75139166	-21.75137453	-21.75139378	21.76372275	21.76372024	21.76368831
14/07/2014 03:12	-21.75139239	-21.75138031	-21.75139495	21.76372144	21.76371477	21.76369052
14/07/2014 03:17	-21.75139313	-21.75138609	-21.75139671	21.76372013	21.7637093	21.76369572
14/07/2014 03:22	-21.75139386	-21.75139187	-21.75139846	21.76371883	21.76370383	21.76370093
14/07/2014 03:27	-21.75139459	-21.75139765	-21.75140022	21.76371752	21.76369836	21.76370613
14/07/2014 03:32	-21.75139532	-21.75136821	-21.75140198	21.76371621	21.76370355	21.76371133
14/07/2014 03:37	-21.75139605	-21.75136131	-21.75139673	21.7637149	21.76370225	21.76370723
14/07/2014 03:42	-21.75139678	-21.75137149	-21.75139095	21.7637136	21.76369593	21.76370242
14/07/2014 03:47	-21.75139752	-21.75138166	-21.75138518	21.76371229	21.76368961	21.76369761
14/07/2014 03:52	-21.75139825	-21.75138478	-21.75139326	21.76371098	21.76368606	21.76371055
14/07/2014 03:57	-21.75139898	-21.75138753	-21.75140255	21.76370967	21.76368333	21.76372169
14/07/2014 04:02	-21.75139971	-21.7513891	-21.75141401	21.76370836	21.7636883	21.76370562
14/07/2014 04:07	-21.75140044	-21.75139133	-21.75142547	21.76370706	21.76369362	21.76368956
14/07/2014 04:12	-21.75140763	-21.75140158	-21.75141093	21.76367259	21.76368596	21.76368364
14/07/2014 04:17	-21.75141018	-21.75131312	-21.75132336	21.7636695	21.76365612	21.76368949
14/07/2014 04:22	-21.7504713	-21.75088388	-21.75086324	21.76359071	21.76360959	21.76363377
14/07/2014 04:27	-21.74940837	-21.74993174	-21.7491521	21.76339338	21.76345975	21.76333816
14/07/2014 04:32	-21.74921965	-21.749193	-21.74916853	21.76330154	21.763255	21.76314353
14/07/2014 04:37	-21.74968265	-21.74950127	-21.74965157	21.76218174	21.762482	21.76197978
14/07/2014 04:42	-21.75007097	-21.75010972	-21.75004984	21.76061382	21.76050965	21.76078714
14/07/2014 04:47	-21.7499876	-21.75010375	-21.74998748	21.75924267	21.75954284	21.75952011
14/07/2014 04:52	-21.74976286	-21.74975877	-21.74978853	21.75867212	21.75852552	21.75860416
14/07/2014 04:57	-21.74822716	-21.74842222	-21.74853516	21.7569463	21.75716122	21.75716014
14/07/2014 05:02	-21.74638953	-21.74609515	-21.74617241	21.75651536	21.7562378	21.75637463
14/07/2014 05:07	-21.74564551	-21.74589075	-21.74582748	21.75649034	21.75654887	21.75650217
14/07/2014 05:12	-21.74611656	-21.74647603	-21.74657181	21.75610427	21.7558213	21.75589882
14/07/2014 05:17	-21.74738661	-21.74715432	-21.74736565	21.75539668	21.75517048	21.75531463
14/07/2014 05:22	-21.74870447	-21.74840401	-21.74856188	21.75505094	21.75494702	21.75497313
14/07/2014 05:27	-21.75021365	-21.75019857	-21.75024735	21.75496933	21.75500819	21.75530306
14/07/2014 05:32	-21.75127168	-21.75139172	-21.75138337	21.75490761	21.75498643	21.754994
14/07/2014 05:37	-21.75255635	-21.75209635	-21.75224529	21.75541414	21.7552927	21.75553387
14/07/2014 05:42	-21.75403825	-21.75374669	-21.75379883	21.75521203	21.75521751	21.75526807
14/07/2014 05:47	-21.75452859	-21.75418385	-21.75468742	21.754935	21.75497418	21.75492634
14/07/2014 05:52	-21.75453793	-21.75462101	-21.75468397	21.75490757	21.75473086	21.75490377
14/07/2014 05:57	-21.75489854	-21.75505816	-21.75484581	21.7552073	21.75448753	21.75485569
14/07/2014 06:02	-21.75534558	-21.75551535	-21.75542621	21.75397122	21.75416563	21.75403889
14/07/2014 06:07	-21.75629432	-21.75630593	-21.7560066	21.7523639	21.75252036	21.75322209
14/07/2014 06:12	-21.75677421	-21.75681311	-21.75658699	21.75184526	21.75186663	21.75240529
14/07/2014 06:17	-21.75756238	-21.75740589	-21.75721132	21.75164933	21.75167726	21.7516241
14/07/2014 06:22	-21.75929619	-21.75892402	-21.75918785	21.75188009	21.75180689	21.75199576
14/07/2014 06:27	-21.76038526	-21.76011702	-21.76038328	21.75246905	21.75209155	21.75223935
14/07/2014 06:32	-21.76108262	-21.76103218	-21.76125944	21.75248507	21.75231003	21.75196196
14/07/2014 06:37	-21.76215753	-21.76229831	-21.76215886	21.75161458	21.75165214	21.75166081
14/07/2014 06:42	-21.76322335	-21.76332952	-21.76324313	21.75066675	21.75106191	21.75108641
14/07/2014 06:47	-21.76414327	-21.76413765	-21.76372328	21.75031027	21.75022657	21.75031111
14/07/2014 06:52	-21.76512362	-21.76485115	-21.76474017	21.74925654	21.75005603	21.7500516
14/07/2014 06:57	-21.76522011	-21.76526184	-21.76501283	21.74992042	21.74997112	21.74974729
14/07/2014 07:02	-21.7655786	-21.76546489	-21.7656055	21.75048569	21.7505086	21.75049559
14/07/2014 07:07	-21.76596028	-21.76554346	-21.76581644	21.75058685	21.75053217	21.75064154
14/07/2014 07:12	-21.76691695	-21.76679006	-21.76696777	21.75064621	21.7505971	21.75065193
14/07/2014 07:17	-21.76795231	-21.76761903	-21.767509	21.75107199	21.75116352	21.75125064
14/07/2014 07:22	-21.76882646	-21.76873507	-21.76872454	21.75173882	21.75164012	21.75132841
14/07/2014 07:27	-21.76959018	-21.76976295	-21.76989099	21.75241723	21.75230526	21.75268011
14/07/2014 07:32	-21.76991471	-21.77003018	-21.76991962	21.75264021	21.75272792	21.75264117
14/07/2014 07:37	-21.77008532	-21.77004481	-21.76999223	21.75254907	21.75290873	21.75263215
14/07/2014 07:42	-21.77031115	-21.77008998	-21.77034132	21.7524454	21.75287602	21.75277413
14/07/2014 07:47	-21.77052526	-21.77013575	-21.77052253	21.7524394	21.752839	21.75254013
14/07/2014 07:52	-21.77060838	-21.77018153	-21.77056283	21.75247341	21.75280199	21.75248964
14/07/2014 07:57	-21.77060869	-21.77022731	-21.77056788	21.75247173	21.75276498	21.75248506
14/07/2014 08:02	-21.77060899	-21.77027309	-21.77057292	21.75247005	21.75272797	21.75248048
14/07/2014 08:07	-21.7706093	-21.77031887	-21.77057797	21.75246837	21.75269095	21.7524759
14/07/2014 08:12	-21.77060961	-21.77036465	-21.77058301	21.75246669	21.75265394	21.75247132
14/07/2014 08:17	-21.77060991	-21.77041043	-21.77058805	21.75246501	21.75261693	21.75246675
14/07/2014 08:22	-21.77061022	-21.7704562	-21.7705931	21.75246333	21.75257991	21.75246217
14/07/2014 08:27	-21.77061052	-21.77050198	-21.77059814	21.75246165	21.7525429	21.75245759
14/07/2014 08:32	-21.77061083	-21.77054776	-21.77060319	21.75245997	21.75250589	21.75245301
14/07/2014 08:37	-21.77061114	-21.77059354	-21.77060617	21.75245829	21.75246887	21.75245077
14/07/2014 08:42	-21.77061144	-21.77063932	-21.77060755	21.75245661	21.75243186	21.75245037
14/07/2014 08:47	-21.77061175	-21.77064051	-21.77060893	21.75245493	21.75243009	21.75244996
14/07/2014 08:52	-21.77061182	-21.77063711	-21.77061031	21.75245469	21.75243195	21.75244955
14/07/2014 08:57	-21.77061166	-21.77063371	-21.77061168	21.75245584	21.75243381	21.75244915
14/07/2014 09:02	-21.7706115	-21.7706303	-21.77061306	21.752457	21.75243567	21.75244874
14/07/2014 09:07	-21.77061134	-21.7706269	-21.77061444	21.75245816	21.75243753	21.75244833
14/07/2014 09:12	-21.77061118	-21.7706235	-21.77061582	21.75245932	21.75243939	21.75244793
14/07/2014 09:17	-21.77061102	-21.77062009	-21.77061719	21.75246047	21.75244126	21.75244752
14/07/2014 09:22	-21.77061086	-21.77061669	-21.77061857	21.75246163	21.75244312	21.75244711
14/07/2014 09:27	-21.7706107	-21.77061329	-21.77061995	21.75246279	21.75244498	21.75244671
14/07/2014 09:32	-21.77061054	-21.77060988	-21.77062133	21.75246395	21.75244684	21.7524463
14/07/2014 09:37	-21.77061038	-21.77060648	-21.77062823	21.75246511	21.7524487	21.75244736
14/07/2014 09:42	-21.77060998	-21.77059326	-21.7706404	21.7524661	21.75245309	21.75244983
14/07/2014 09:47	-21.77060933	-21.77058535	-21.77065258	21.75246691	21.75245452	21.7524523
14/07/2014 09:52	-21.77060867	-21.77058633	-21.77066475	21.75246772	21.75245241	21.75245476
14/07/2014 09:57	-21.77060802	-21.77058731	-21.77067692	21.75246853	21.75245029	21.75245723
14/07/2014 10:02	-21.77060736	-21.77058829	-21.7706891	21.75246934	21.75244818	21.7524597
14/07/2014 10:07	-21.77060671	-21.77058928	-21.77070127	21.75247015	21.75244606	21.75246216
14/07/2014 10:12	-21.77060606	-21.77059026	-21.77071323	21.75247114	21.75244395	21.75246461
14/07/2014 10:17	-21.77060555	-21.77059124	-21.77070733	21.75247436	21.75244184	21.75246509
14/07/2014 10:22	-21.77060503	-21.77059222	-21.77070144	21.75247757	21.75243972	21.75246557
14/07/2014 10:27	-21.77060452	-21.77059321	-21.77069555	21.75248078	21.75243761	21.75246605
14/07/2014 10:32	-21.770604	-21.77059419	-21.77068965	21.752484	21.75243549	21.75246653
14/07/2014 10:37	-21.77060349	-21.77059517	-21.77068376	21.75248721	21.75243338	21.75246702
14/07/2014 10:42	-21.77060297	-21.77059615	-21.77067787	21.75249043	21.75243126	21.7524675
14/07/2014 10:47	-21.77060246	-21.77059696	-21.77067197	21.75249364	21.75243188	21.75246798
14/07/2014 10:52	-21.77060194	-21.77059762	-21.77066608	21.75249685	21.7524348	21.75246846
14/07/2014 10:57	-21.77060061	-21.77059827	-21.77066018	21.75250039	21.75243771	21.75246895
14/07/2014 11:02	-21.77059761	-21.77059893	-21.77065429	21.75250457	21.75244062	21.75246943
14/07/2014 11:07	-21.77059462	-21.77059959	-21.7706484	21.75250875	21.75244354	21.75246991
14/07/2014 11:12	-21.77059163	-21.77060025	-21.7706425	21.75251292	21.75244645	21.75247039
14/07/2014 11:17	-21.77058863	-21.7706009	-21.77063912	21.7525171	21.75244937	21.75247433
14/07/2014 11:22	-21.77058564	-21.77060156	-21.77063578	21.75252128	21.75245228	21.75247834
14/07/2014 11:27	-21.77058265	-21.77060222	-21.77063244	21.75252546	21.75245519	21.75248234
14/07/2014 11:32	-21.77057965	-21.77060288	-21.7706291	21.75252964	21.75245811	21.75248634
14/07/2014 11:37	-21.77057666	-21.77060354	-21.77062577	21.75253382	21.75246102	21.75249034
14/07/2014 11:42	-21.77057367	-21.77060419	-21.7706234	21.752538	21.75246393	21.75249409
14/07/2014 11:47	-21.77057067	-21.77060485	-21.77062241	21.75254218	21.75246685	21.75249746
14/07/2014 11:52	-21.77056768	-21.77060551	-21.77062143	21.75254636	21.75246976	21.75250084
14/07/2014 11:57	-21.77056573	-21.77060617	-21.77062045	21.75254896	21.75247267	21.75250422
14/07/2014 12:02	-21.77056658	-21.77060683	-21.77061947	21.75254733	21.75247559	21.75250759
14/07/2014 12:07	-21.77056743	-21.77060748	-21.77061849	21.75254571	21.7524785	21.75251097
14/07/2014 12:12	-21.77056828	-21.77060814	-21.7706175	21.75254409	21.75248141	21.75251434
14/07/2014 12:17	-21.77056913	-21.7706088	-21.77061652	21.75254246	21.75248433	21.75251772
14/07/2014 12:22	-21.77056998	-21.77060946	-21.77061554	21.75254084	21.75248724	21.75252109
14/07/2014 12:27	-21.77057083	-21.77061012	-21.77061456	21.75253921	21.75249015	21.75252447
14/07/2014 12:32	-21.77057168	-21.77061077	-21.77061357	21.75253759	21.75249307	21.75252784
14/07/2014 12:37	-21.77057253	-21.77061143	-21.77061259	21.75253597	21.75249598	21.75253122
14/07/2014 12:42	-21.77057338	-21.77061209	-21.77061137	21.75253434	21.75249889	21.75253526
14/07/2014 12:47	-21.77057423	-21.77061275	-21.77060957	21.75253272	21.75250181	21.75254089
14/07/2014 12:52	-21.77057507	-21.7706134	-21.77060776	21.7525311	21.75250472	21.75254651
14/07/2014 12:57	-21.77057592	-21.77061406	-21.77060596	21.75252947	21.75250764	21.75255214
14/07/2014 13:02	-21.77057677	-21.77061472	-21.77060477	21.75252785	21.75251055	21.75255643
14/07/2014 13:07	-21.77057762	-21.77061538	-21.77060622	21.75252622	21.75251346	21.75255502
14/07/2014 13:12	-21.77057847	-21.77061604	-21.77060766	21.7525246	21.75251638	21.75255361
14/07/2014 13:17	-21.77057932	-21.77061669	-21.77060911	21.75252298	21.75251929	21.7525522
14/07/2014 13:22	-21.77058017	-21.77061735	-21.77061055	21.75252135	21.7525222	21.75255079
14/07/2014 13:27	-21.77058102	-21.77061801	-21.770612	21.75251973	21.75252512	21.75254938
14/07/2014 13:32	-21.77058187	-21.77061867	-21.77061344	21.7525181	21.75252803	21.75254796
14/07/2014 13:37	-21.77058272	-21.77061933	-21.77061489	21.75251648	21.75253094	21.75254655
14/07/2014 13:42	-21.77058357	-21.77061998	-21.77061633	21.75251486	21.75253386	21.75254514
14/07/2014 13:47	-21.77058442	-21.77062064	-21.77061778	21.75251323	21.75253677	21.75254373
14/07/2014 13:52	-21.77058527	-21.7706213	-21.77061922	21.75251161	21.75253968	21.75254232
14/07/2014 13:57	-21.77058612	-21.77062196	-21.77062067	21.75250998	21.7525426	21.75254091
14/07/2014 14:02	-21.77058697	-21.77062546	-21.77062126	21.75250836	21.75254324	21.75254248
14/07/2014 14:07	-21.77058782	-21.77063815	-21.77061633	21.75250674	21.75253662	21.75255696
14/07/2014 14:12	-21.77058867	-21.77063945	-21.7706086	21.75250511	21.75253929	21.75254545
14/07/2014 14:17	-21.77058811	-21.77064076	-21.77060086	21.75250241	21.75254196	21.75253394
14/07/2014 14:22	-21.77058341	-21.77064206	-21.77059313	21.7524965	21.75254462	21.75252243
14/07/2014 14:27	-21.77057872	-21.77064336	-21.77058539	21.7524906	21.75254729	21.75251092
14/07/2014 14:32	-21.77057402	-21.77064215	-21.77058511	21.7524847	21.75254796	21.75250742
14/07/2014 14:37	-21.77056933	-21.77063854	-21.77060738	21.7524788	21.75254672	21.75251487
14/07/2014 14:42	-21.77056447	-21.77063492	-21.77062344	21.75249648	21.75254548	21.75249497
14/07/2014 14:47	-21.77056638	-21.77063131	-21.77062218	21.7525156	21.75254423	21.75248581
14/07/2014 14:52	-21.77057692	-21.77062631	-21.77060039	21.75250998	21.75254078	21.75252924
14/07/2014 14:57	-21.77058022	-21.7706229	-21.770519	21.75250761	21.75253078	21.75252809
14/07/2014 15:02	-21.77035889	-21.77046004	-21.7704084	21.75257027	21.75256037	21.75247869
14/07/2014 15:07	-21.76987565	-21.7699053	-21.77009367	21.75270288	21.75270446	21.75259571
14/07/2014 15:12	-21.76976058	-21.76986689	-21.76992927	21.75310144	21.75305114	21.75322494
14/07/2014 15:17	-21.76919619	-21.76949202	-21.76960087	21.75457221	21.75478531	21.75489588
14/07/2014 15:22	-21.76881949	-21.76936572	-21.76936742	21.75628241	21.75668209	21.7563685
14/07/2014 15:27	-21.76960034	-21.76966889	-21.76983796	21.75794896	21.75788729	21.75773359
14/07/2014 15:32	-21.76943133	-21.7694765	-21.76953105	21.75972834	21.75967281	21.75952548
14/07/2014 15:37	-21.76889682	-21.7688454	-21.76882144	21.76115772	21.76125285	21.76097394
14/07/2014 15:42	-21.76934939	-21.76920672	-21.76973176	21.7607893	21.76091214	21.76019308
14/07/2014 15:47	-21.77086268	-21.77096047	-21.77096445	21.75926128	21.75933211	21.75945872
14/07/2014 15:52	-21.77108294	-21.77115949	-21.77117434	21.75970421	21.75984213	21.75976068
14/07/2014 15:57	-21.77088059	-21.77085492	-21.77104057	21.76015888	21.76036256	21.76010427
14/07/2014 16:02	-21.77041049	-21.77018674	-21.77038904	21.76089453	21.76138561	21.76097901
14/07/2014 16:07	-21.7694404	-21.76942563	-21.76923814	21.76224068	21.76236049	21.76227514
14/07/2014 16:12	-21.76862025	-21.76850648	-21.76864251	21.7629868	21.76297307	21.76295363
14/07/2014 16:17	-21.76844505	-21.76837236	-21.7685335	21.76307767	21.76306532	21.76311997
14/07/2014 16:22	-21.76819057	-21.76823726	-21.76841619	21.7628622	21.76309894	21.76308933
14/07/2014 16:27	-21.76846303	-21.76840413	-21.76866162	21.76249137	21.76343492	21.76305645
14/07/2014 16:32	-21.76922632	-21.76905448	-21.7693136	21.76334011	21.76411704	21.76349332
14/07/2014 16:37	-21.76948325	-21.76958343	-21.76971753	21.76506268	21.76507184	21.76499435
14/07/2014 16:42	-21.76961878	-21.76971076	-21.76978033	21.76642855	21.76652069	21.76628502
14/07/2014 16:47	-21.76981702	-21.76980554	-21.76978934	21.76655669	21.76663973	21.766604
14/07/2014 16:52	-21.76980514	-21.76979644	-21.76979896	21.7666082	21.7666406	21.76663059
14/07/2014 16:57	-21.76979326	-21.76979272	-21.76980281	21.7666597	21.76664334	21.76664211
14/07/2014 17:02	-21.7697935	-21.7697935	-21.76980283	21.76669148	21.76664765	21.76664362
14/07/2014 17:07	-21.76980554	-21.76979428	-21.76980284	21.76670406	21.76665196	21.76664512
14/07/2014 17:12	-21.76981758	-21.76979506	-21.76980286	21.76671665	21.76665627	21.76664663
14/07/2014 17:17	-21.76982962	-21.76979583	-21.76980288	21.76672923	21.76666057	21.76664814
14/07/2014 17:22	-21.76983963	-21.76979661	-21.76980289	21.76673966	21.76666488	21.76664965
14/07/2014 17:27	-21.76983062	-21.76979739	-21.76980291	21.76672995	21.76666919	21.76665116
14/07/2014 17:32	-21.76982162	-21.76979817	-21.76980293	21.76672024	21.76667349	21.76665267
14/07/2014 17:37	-21.76981261	-21.76979895	-21.76980294	21.76671053	21.7666778	21.76665418
14/07/2014 17:42	-21.76980361	-21.76979972	-21.76980296	21.76670083	21.76668211	21.76665569
14/07/2014 17:47	-21.76980858	-21.7698005	-21.76980298	21.76668822	21.76668641	21.76665719
14/07/2014 17:52	-21.76981388	-21.76980128	-21.76980299	21.76667556	21.76669072	21.7666587
14/07/2014 17:57	-21.76981917	-21.76980304	-21.76979981	21.76666289	21.76669209	21.76665988
14/07/2014 18:02	-21.76981947	-21.7698055	-21.76979387	21.76665471	21.7666914	21.76666078
14/07/2014 18:07	-21.76980546	-21.76980796	-21.76978794	21.76665936	21.7666907	21.76666168
14/07/2014 18:12	-21.76979146	-21.76981042	-21.769782	21.76666401	21.76669001	21.76666258
14/07/2014 18:17	-21.76977745	-21.76981288	-21.76977606	21.76666866	21.76668931	21.76666348
14/07/2014 18:22	-21.769776	-21.76981534	-21.76977013	21.76666991	21.76668861	21.76666437
14/07/2014 18:27	-21.76977966	-21.7698178	-21.76976419	21.76666977	21.76668792	21.76666527
14/07/2014 18:32	-21.76978332	-21.76982026	-21.76975826	21.76666964	21.76668722	21.76666617
14/07/2014 18:37	-21.76978698	-21.76982271	-21.76976462	21.76666951	21.76668653	21.76666858
14/07/2014 18:42	-21.76979064	-21.76982517	-21.76977307	21.76666938	21.76668583	21.76667125
14/07/2014 18:47	-21.7697943	-21.76982763	-21.76978151	21.76666925	21.76668514	21.76667392
14/07/2014 18:52	-21.76979795	-21.76983009	-21.76978995	21.76666911	21.76668444	21.76667659
14/07/2014 18:57	-21.76980161	-21.76982972	-21.7697984	21.76666898	21.76668351	21.76667925
14/07/2014 19:02	-21.76980527	-21.76982661	-21.76980684	21.76666885	21.76668236	21.76668192
14/07/2014 19:07	-21.76980893	-21.76982349	-21.76981529	21.76666872	21.76668121	21.76668459
14/07/2014 19:12	-21.76981259	-21.76982038	-21.76982373	21.76666858	21.76668005	21.76668726
14/07/2014 19:17	-21.76981625	-21.76981727	-21.76983217	21.76666845	21.7666789	21.76668993
14/07/2014 19:22	-21.76982105	-21.76981416	-21.76984062	21.76669383	21.76667774	21.76669259
14/07/2014 19:27	-21.76982176	-21.76981104	-21.76984102	21.76670807	21.76667659	21.76668594
14/07/2014 19:32	-21.76982025	-21.76980793	-21.76983998	21.76670948	21.76667544	21.76667762
14/07/2014 19:37	-21.76981874	-21.76980482	-21.76983895	21.76671089	21.76667428	21.7666693
14/07/2014 19:42	-21.76981723	-21.76980171	-21.76983791	21.7667123	21.76667313	21.76666098
14/07/2014 19:47	-21.76981572	-21.7697986	-21.76983687	21.76671371	21.76667197	21.76665266
14/07/2014 19:52	-21.76981421	-21.76979548	-21.76983584	21.76671512	21.76667082	21.76664434
14/07/2014 19:57	-21.7698127	-21.76979237	-21.7698348	21.76671653	21.76666966	21.76663602
14/07/2014 20:02	-21.76981119	-21.76978926	-21.76983376	21.76671794	21.76666851	21.7666277
14/07/2014 20:07	-21.76980968	-21.76978615	-21.76983272	21.76671935	21.76666736	21.76661937
14/07/2014 20:12	-21.76980817	-21.76978304	-21.76983169	21.76672077	21.7666662	21.76661105
14/07/2014 20:17	-21.76980666	-21.76977992	-21.76983065	21.76672218	21.76666505	21.76660273
14/07/2014 20:22	-21.76980514	-21.76977681	-21.76982961	21.76672359	21.76666389	21.76659441
14/07/2014 20:27	-21.76980363	-21.7697737	-21.76982885	21.766725	21.76666274	21.76659749
14/07/2014 20:32	-21.76980212	-21.76977059	-21.76982815	21.76672641	21.76666159	21.76660351
14/07/2014 20:37	-21.76980061	-21.76976748	-21.76982745	21.76672782	21.76666043	21.76660953
14/07/2014 20:42	-21.7697991	-21.76976733	-21.76982489	21.76672923	21.76666312	21.76661136
14/07/2014 20:47	-21.76979759	-21.76977233	-21.76981901	21.76673064	21.7666725	21.76660568
14/07/2014 20:52	-21.76979608	-21.76977734	-21.76981312	21.76673205	21.76668187	21.76659999
14/07/2014 20:57	-21.76984095	-21.76978234	-21.7698244	21.76672967	21.76669124	21.76660978
14/07/2014 21:02	-21.76956976	-21.76964358	-21.76959476	21.76741783	21.7673867	21.76729306
14/07/2014 21:07	-21.76944516	-21.76953716	-21.76949625	21.76811413	21.76811659	21.76844759
14/07/2014 21:12	-21.76945029	-21.76948916	-21.76948481	21.76867934	21.76865073	21.76869583
14/07/2014 21:17	-21.76951901	-21.76962605	-21.76951057	21.7693864	21.76963277	21.76947593
14/07/2014 21:22	-21.76962569	-21.7696832	-21.76956977	21.77017812	21.77019144	21.76992994
14/07/2014 21:27	-21.76968032	-21.76967215	-21.76963549	21.77048787	21.77046424	21.77026599
14/07/2014 21:32	-21.76970573	-21.76968095	-21.76966168	21.77057793	21.77069625	21.77052428
14/07/2014 21:37	-21.76968612	-21.76966911	-21.76960634	21.7710582	21.7710474	21.77092083
14/07/2014 21:42	-21.76977015	-21.76984558	-21.76983763	21.77251457	21.77250741	21.77241513
14/07/2014 21:47	-21.76945517	-21.76970967	-21.76947819	21.77427838	21.77417756	21.77436459
14/07/2014 21:52	-21.76756607	-21.76759357	-21.76746771	21.77515382	21.77546605	21.77520468
14/07/2014 21:57	-21.76520782	-21.76510753	-21.76515488	21.77486248	21.77521667	21.77480914
14/07/2014 22:02	-21.76349942	-21.76409725	-21.76376644	21.77303292	21.77457969	21.77380199
14/07/2014 22:07	-21.76261941	-21.76291221	-21.76326524	21.77199061	21.7716639	21.77286494
14/07/2014 22:12	-21.76328584	-21.76324453	-21.76322709	21.77236615	21.7724221	21.77243693
14/07/2014 22:16	-21.76329436	-21.76326741	-21.76322677	21.77234736	21.7724311	21.77241939
14/07/2014 22:21	-21.76330289	-21.76327355	-21.76322586	21.77232857	21.77242826	21.7724352
14/07/2014 22:26	-21.76331141	-21.7632813	-21.76322277	21.77230979	21.77242616	21.77244294
14/07/2014 22:31	-21.76330796	-21.7632782	-21.76321962	21.77229138	21.7724273	21.77246809
14/07/2014 22:36	-21.76329228	-21.7632696	-21.7632167	21.77231725	21.77241352	21.77247124
14/07/2014 22:41	-21.76328814	-21.76326589	-21.76321492	21.77233879	21.77240956	21.77242885
14/07/2014 22:46	-21.76328261	-21.76326996	-21.76320425	21.77228452	21.77240424	21.77245167
14/07/2014 22:51	-21.76328374	-21.76327212	-21.76320233	21.77232368	21.77241028	21.77246908
14/07/2014 22:56	-21.76328634	-21.76326955	-21.76321973	21.77234507	21.77240554	21.77243478
14/07/2014 23:01	-21.76328893	-21.763279	-21.7631935	21.77236647	21.77239174	21.77244436
14/07/2014 23:06	-21.76329152	-21.76327223	-21.76318579	21.77238787	21.77239601	21.7724595
14/07/2014 23:11	-21.76328723	-21.7632646	-21.76320647	21.77238292	21.7724306	21.77242662
14/07/2014 23:16	-21.76327035	-21.7632602	-21.76321684	21.77232982	21.77239971	21.77241058
14/07/2014 23:21	-21.76325347	-21.76326431	-21.76322617	21.77227671	21.77238947	21.77241279
14/07/2014 23:26	-21.76325157	-21.76325534	-21.76323685	21.77229142	21.77239586	21.77241595
14/07/2014 23:31	-21.76327305	-21.76327905	-21.7632305	21.77238806	21.77236725	21.77243043
14/07/2014 23:36	-21.76328445	-21.76325914	-21.76322471	21.7723924	21.77238691	21.77242865
14/07/2014 23:41	-21.76329586	-21.76325	-21.76323093	21.77239674	21.77238604	21.77241968
14/07/2014 23:46	-21.76330726	-21.76321549	-21.76323715	21.77240108	21.77241656	21.77241072
14/07/2014 23:51	-21.76331866	-21.76324042	-21.76324308	21.77240541	21.77236617	21.77240037
14/07/2014 23:56	-21.76333007	-21.76326343	-21.76324876	21.77240975	21.7723586	21.77240174
15/07/2014 00:01	-21.76334147	-21.76324199	-21.76325217	21.77241409	21.77238947	21.77240297
15/07/2014 00:06	-21.76331974	-21.7632459	-21.76323927	21.77258601	21.77240257	21.77259563
15/07/2014 00:11	-21.7630245	-21.76288293	-21.76301972	21.77335042	21.77350134	21.7732314
15/07/2014 00:16	-21.76255006	-21.76265423	-21.76255647	21.7741478	21.77387321	21.77398322
15/07/2014 00:21	-21.76198393	-21.76199413	-21.76198394	21.77478311	21.77468958	21.77481509
15/07/2014 00:26	-21.76122975	-21.7614739	-21.76115331	21.77570272	21.77551807	21.77571069
15/07/2014 00:31	-21.76080162	-21.76067923	-21.76058627	21.77612085	21.77598029	21.77605654
15/07/2014 00:36	-21.76066291	-21.76057652	-21.76058511	21.77606249	21.77601687	21.77604079
15/07/2014 00:41	-21.76067487	-21.76057859	-21.7605894	21.77610347	21.7760065	21.77604474
15/07/2014 00:46	-21.76069623	-21.76058123	-21.76059146	21.77610868	21.77600365	21.77606156
15/07/2014 00:51	-21.76067971	-21.76058387	-21.76060314	21.77606593	21.77600079	21.77605249
15/07/2014 00:56	-21.76067217	-21.76058523	-21.76060412	21.77604794	21.77600136	21.77604917
15/07/2014 01:01	-21.76066949	-21.76058618	-21.76060333	21.77604338	21.77600301	21.7760468
15/07/2014 01:06	-21.76066682	-21.76058714	-21.76060254	21.77603881	21.77600466	21.77604443
15/07/2014 01:11	-21.76066414	-21.76058809	-21.76060174	21.77603425	21.77600632	21.77604206
15/07/2014 01:16	-21.76066147	-21.76058905	-21.76060095	21.77602968	21.77600797	21.77603969
15/07/2014 01:21	-21.76065879	-21.76059001	-21.76060016	21.77602512	21.77600963	21.77603732
15/07/2014 01:26	-21.76065612	-21.76059096	-21.76059937	21.77602055	21.77601128	21.77603496
15/07/2014 01:31	-21.76065344	-21.76059192	-21.76059857	21.77601599	21.77601294	21.77603259
15/07/2014 01:36	-21.76065077	-21.76059287	-21.76059778	21.77601142	21.77601459	21.77603022
15/07/2014 01:41	-21.76064809	-21.76059383	-21.76059699	21.77600686	21.77601624	21.77602785
15/07/2014 01:46	-21.76064542	-21.76059479	-21.7605962	21.77600229	21.7760179	21.77602548
15/07/2014 01:51	-21.76064274	-21.76059574	-21.7605954	21.77599773	21.77601955	21.77602311
15/07/2014 01:56	-21.76064007	-21.76059593	-21.76059534	21.77599316	21.77601934	21.77602246
15/07/2014 02:01	-21.7606374	-21.76059583	-21.76059552	21.7759886	21.77601843	21.77602241
15/07/2014 02:06	-21.76063472	-21.76059573	-21.7605957	21.77598403	21.77601753	21.77602236
15/07/2014 02:11	-21.76063205	-21.76059564	-21.76059589	21.77597947	21.77601662	21.77602231
15/07/2014 02:16	-21.76062937	-21.76059554	-21.76059607	21.7759749	21.77601571	21.77602226
15/07/2014 02:21	-21.7606267	-21.76059544	-21.76059626	21.77597034	21.77601481	21.77602221
15/07/2014 02:26	-21.76062402	-21.76059535	-21.76059644	21.77596578	21.7760139	21.77602216
15/07/2014 02:31	-21.76062135	-21.76059525	-21.76059662	21.77596121	21.77601299	21.77602211
15/07/2014 02:36	-21.76061867	-21.76059515	-21.76059681	21.77595665	21.77601209	21.77602206
15/07/2014 02:41	-21.760616	-21.7605948	-21.76059699	21.77595208	21.77601095	21.77602201
15/07/2014 02:46	-21.76061332	-21.76059416	-21.76059718	21.77594752	21.77600956	21.77602196
15/07/2014 02:51	-21.76061065	-21.76059351	-21.76059736	21.77594295	21.77600816	21.77602191
15/07/2014 02:56	-21.76060797	-21.76059287	-21.76059992	21.77593839	21.77600676	21.77602197
15/07/2014 03:01	-21.7606053	-21.76059222	-21.7606031	21.77593382	21.77600537	21.77602206
15/07/2014 03:06	-21.76060262	-21.76059158	-21.76060629	21.77592926	21.77600397	21.77602216
15/07/2014 03:11	-21.76059995	-21.76059093	-21.76060784	21.77592469	21.77600257	21.77602011
15/07/2014 03:16	-21.76059728	-21.76059029	-21.76060793	21.77592013	21.77600118	21.77601615
15/07/2014 03:21	-21.7605946	-21.76058964	-21.76060801	21.77591556	21.77599978	21.7760122
15/07/2014 03:26	-21.76059193	-21.760589	-21.7606081	21.775911	21.77599838	21.77600824
15/07/2014 03:31	-21.76058925	-21.76058835	-21.76060818	21.77590643	21.77599698	21.77600429
15/07/2014 03:36	-21.76058658	-21.76058771	-21.76060827	21.77590187	21.77599559	21.77600033
15/07/2014 03:41	-21.7605839	-21.76058707	-21.76062362	21.7758973	21.77599419	21.77597878
15/07/2014 03:46	-21.76057672	-21.76058323	-21.76057732	21.77590658	21.77600161	21.77598552
15/07/2014 03:51	-21.76047446	-21.76049304	-21.76041781	21.7760278	21.77610711	21.77608855
15/07/2014 03:56	-21.76001774	-21.75996614	-21.76010675	21.77666615	21.77675114	21.77651687
15/07/2014 04:01	-21.75940148	-21.75950146	-21.75942714	21.77793396	21.77764265	21.77796479
15/07/2014 04:06	-21.75943208	-21.75964217	-21.75926387	21.77900307	21.77816366	21.7789291
15/07/2014 04:11	-21.75975279	-21.75978287	-21.75972169	21.77975933	21.77868467	21.77977369
15/07/2014 04:16	-21.76021092	-21.75992358	-21.76019881	21.78031534	21.77920568	21.78025892
15/07/2014 04:21	-21.76037107	-21.76006428	-21.76021168	21.78051503	21.77972669	21.78027341
15/07/2014 04:26	-21.76035311	-21.76020498	-21.76022455	21.78050531	21.78024771	21.7802879
15/07/2014 04:31	-21.76034377	-21.76028418	-21.76023742	21.78050436	21.78050546	21.78030239
15/07/2014 04:36	-21.76033758	-21.76028856	-21.76027392	21.78050663	21.78050386	21.78045033
15/07/2014 04:41	-21.7603314	-21.76028361	-21.76028732	21.7805089	21.7804997	21.78049128
15/07/2014 04:46	-21.76032521	-21.76028221	-21.76029292	21.78051116	21.78050166	21.78049443
15/07/2014 04:51	-21.76031903	-21.76028081	-21.76029852	21.78051343	21.78050362	21.78049758
15/07/2014 04:56	-21.76031284	-21.7602794	-21.76030377	21.7805157	21.78050558	21.7805007
15/07/2014 05:01	-21.76030665	-21.760278	-21.7603003	21.78051797	21.78050754	21.78050334
15/07/2014 05:06	-21.76030047	-21.76027659	-21.76029683	21.78052024	21.7805095	21.78050597
15/07/2014 05:11	-21.76029428	-21.76027519	-21.76029336	21.7805225	21.78051146	21.78050861
15/07/2014 05:16	-21.76028809	-21.76027379	-21.76028989	21.78052477	21.78051342	21.78051124
15/07/2014 05:21	-21.76028809	-21.76027238	-21.76028643	21.78051534	21.78051538	21.78051387
15/07/2014 05:26	-21.76028914	-21.76027098	-21.76028296	21.78050393	21.78051734	21.78051651
15/07/2014 05:31	-21.76029019	-21.76026957	-21.76027949	21.78049252	21.7805193	21.78051914
15/07/2014 05:36	-21.76029123	-21.76026817	-21.76027602	21.78048111	21.78052126	21.78052178
15/07/2014 05:41	-21.76029228	-21.76028489	-21.76027255	21.7804697	21.78052557	21.78052441
15/07/2014 05:46	-21.76027882	-21.76030039	-21.76027289	21.78047862	21.78053293	21.78053003
15/07/2014 05:51	-21.76027566	-21.7603011	-21.76028126	21.78049172	21.78054102	21.78054196
15/07/2014 05:56	-21.76039712	-21.76031446	-21.76030415	21.78059436	21.78059968	21.78056074
15/07/2014 06:01	-21.76074245	-21.76074045	-21.76058985	21.78130557	21.78144077	21.78106897
15/07/2014 06:06	-21.76088995	-21.76094502	-21.76105519	21.7822597	21.7822158	21.78215132
15/07/2014 06:11	-21.76069584	-21.76076559	-21.76080248	21.78255833	21.78254552	21.78246985
15/07/2014 06:16	-21.76064108	-21.76062481	-21.76051466	21.78257745	21.78273646	21.78282632
15/07/2014 06:21	-21.76058633	-21.76053808	-21.76056138	21.78259657	21.78280393	21.78284212
15/07/2014 06:26	-21.76053157	-21.76045928	-21.76054384	21.78261569	21.78284458	21.78282534
15/07/2014 06:31	-21.76048468	-21.76042468	-21.76048688	21.78263429	21.78283623	21.7828597
15/07/2014 06:36	-21.76047965	-21.76041223	-21.76042446	21.78266206	21.7828046	21.78290115
15/07/2014 06:41	-21.76036674	-21.76039039	-21.76022988	21.78275798	21.78278467	21.78281876
15/07/2014 06:46	-21.76015761	-21.76025256	-21.76018055	21.78270627	21.78277995	21.78281593
15/07/2014 06:51	-21.76016598	-21.76015262	-21.76017907	21.78275561	21.78277044	21.78282093
15/07/2014 06:56	-21.76014597	-21.76013448	-21.76016134	21.78277664	21.78277592	21.78280471
15/07/2014 07:01	-21.76015146	-21.76013273	-21.76014361	21.78278749	21.78278737	21.78278848
15/07/2014 07:06	-21.76015821	-21.76015032	-21.76009285	21.78278642	21.78278713	21.78283604
15/07/2014 07:11	-21.76000294	-21.75996956	-21.75993911	21.78281703	21.78301999	21.78309275
15/07/2014 07:16	-21.75972565	-21.75987985	-21.75995517	21.78289098	21.78298179	21.78307826
15/07/2014 07:21	-21.75972007	-21.75986874	-21.75991344	21.78288765	21.78296831	21.78317865
15/07/2014 07:26	-21.75971448	-21.75986704	-21.75985657	21.78288432	21.78296648	21.78311352
15/07/2014 07:31	-21.7597089	-21.75986534	-21.75986006	21.782881	21.78296464	21.78310965
15/07/2014 07:36	-21.75971834	-21.75986365	-21.75989882	21.78294201	21.7829628	21.78314157
15/07/2014 07:41	-21.75985569	-21.75986195	-21.75992088	21.78297316	21.78296096	21.78315252
15/07/2014 07:46	-21.75992724	-21.75986077	-21.7599259	21.78294719	21.78296186	21.78314204
15/07/2014 07:51	-21.75990712	-21.75985964	-21.75993091	21.78294448	21.78296303	21.78313157
15/07/2014 07:56	-21.7598782	-21.75985851	-21.75993593	21.78294479	21.78296419	21.7831211
15/07/2014 08:01	-21.75984927	-21.75985738	-21.75994095	21.78294511	21.78296535	21.78311062
15/07/2014 08:06	-21.75983522	-21.75985625	-21.75994596	21.78294357	21.78296652	21.78310015
15/07/2014 08:11	-21.75982765	-21.75985511	-21.75995098	21.78294122	21.78296768	21.78308968
15/07/2014 08:16	-21.75982009	-21.75985398	-21.759956	21.78293888	21.78296884	21.7830792
15/07/2014 08:21	-21.75981252	-21.75985285	-21.75995006	21.78293653	21.78297001	21.78307038
15/07/2014 08:26	-21.75980495	-21.75985172	-21.75994104	21.78293419	21.78297117	21.78306203
15/07/2014 08:31	-21.75979738	-21.75985059	-21.75993202	21.78293185	21.78297234	21.78305368
15/07/2014 08:36	-21.75978981	-21.75984946	-21.7599229	21.7829295	21.7829735	21.78304554
15/07/2014 08:41	-21.75978224	-21.75984833	-21.75991076	21.78292716	21.78297466	21.7830437
15/07/2014 08:46	-21.75977467	-21.75983144	-21.75989863	21.78292481	21.78296469	21.78304187
15/07/2014 08:51	-21.7597671	-21.75981051	-21.75988649	21.78292247	21.78295185	21.78304003
15/07/2014 08:56	-21.75975953	-21.75978958	-21.75987436	21.78292012	21.78293902	21.78303819
15/07/2014 09:01	-21.75975196	-21.75976865	-21.75986222	21.78291778	21.78292619	21.78303636
15/07/2014 09:06	-21.75974439	-21.75974772	-21.75985009	21.78291544	21.78291335	21.78303452
15/07/2014 09:11	-21.75973682	-21.75972678	-21.75983795	21.78291309	21.78290052	21.78303268
15/07/2014 09:16	-21.7597374	-21.75972373	-21.7598105	21.78290273	21.78289632	21.78299929
15/07/2014 09:21	-21.7597387	-21.75972463	-21.75978232	21.78289165	21.78289403	21.7829644
15/07/2014 09:26	-21.75974	-21.75972552	-21.75975414	21.78288058	21.78289173	21.7829295
15/07/2014 09:31	-21.75974131	-21.75972642	-21.75972596	21.7828695	21.78288944	21.78289461
15/07/2014 09:36	-21.7597454	-21.75972775	-21.75973072	21.78287979	21.78288561	21.7828894
15/07/2014 09:41	-21.75974915	-21.75972959	-21.75974801	21.78290233	21.78288001	21.78289546
15/07/2014 09:46	-21.75974683	-21.75973142	-21.75976529	21.78290404	21.7828744	21.78290153
15/07/2014 09:51	-21.75974452	-21.75973326	-21.75978258	21.78290576	21.78286879	21.78290759
15/07/2014 09:56	-21.7597422	-21.7597351	-21.75979986	21.78290747	21.78286318	21.78291366
15/07/2014 10:01	-21.75973988	-21.75973694	-21.75981714	21.78290919	21.78285757	21.78291973
15/07/2014 10:06	-21.75973757	-21.75973878	-21.75983443	21.7829109	21.78285196	21.78292579
15/07/2014 10:11	-21.75973525	-21.75974059	-21.75985171	21.78291262	21.78284648	21.78293186
15/07/2014 10:16	-21.75973293	-21.7597395	-21.759869	21.78291433	21.78285577	21.78293792
15/07/2014 10:21	-21.7597386	-21.75973841	-21.7598588	21.7829167	21.78286506	21.78297506
15/07/2014 10:26	-21.75974727	-21.75973731	-21.75984778	21.78291931	21.78287435	21.78301312
15/07/2014 10:31	-21.75975594	-21.75973622	-21.75973766	21.78292192	21.78288364	21.78291277
15/07/2014 10:36	-21.7597646	-21.75973513	-21.75973702	21.78292454	21.78289293	21.78291376
15/07/2014 10:41	-21.75977327	-21.75973404	-21.75973638	21.78292715	21.78290222	21.78291476
15/07/2014 10:46	-21.75978194	-21.75973294	-21.75973574	21.78292976	21.78291152	21.78291576
15/07/2014 10:51	-21.7597906	-21.75973185	-21.7597351	21.78293237	21.78292081	21.78291675
15/07/2014 10:56	-21.75973842	-21.75973103	-21.75973446	21.78284221	21.78292579	21.78291775
15/07/2014 11:01	-21.75972931	-21.75973048	-21.75973382	21.78283523	21.78292636	21.78291875
15/07/2014 11:06	-21.7597209	-21.75972993	-21.75973318	21.78282957	21.78292694	21.78291975
15/07/2014 11:11	-21.75971612	-21.75972939	-21.75973254	21.78282585	21.78292752	21.78292074
15/07/2014 11:16	-21.75971988	-21.75972884	-21.7597319	21.7828267	21.7829281	21.78292174
15/07/2014 11:21	-21.75972363	-21.75972829	-21.75973126	21.78282755	21.78292868	21.78292274
15/07/2014 11:26	-21.75972739	-21.75972774	-21.75973062	21.7828284	21.78292925	21.78292373
15/07/2014 11:31	-21.75973114	-21.7597272	-21.75973002	21.78282925	21.78292983	21.78292468
15/07/2014 11:36	-21.7597349	-21.75972665	-21.7597305	21.7828301	21.78293041	21.78292398
15/07/2014 11:41	-21.75973865	-21.7597261	-21.75973099	21.78283095	21.78293099	21.78292329
15/07/2014 11:46	-21.75974241	-21.75972555	-21.75973148	21.7828318	21.78293156	21.78292259
15/07/2014 11:51	-21.75974616	-21.759725	-21.75973197	21.78283265	21.78293214	21.7829219
15/07/2014 11:56	-21.75974992	-21.75972446	-21.75973246	21.78283351	21.78293272	21.7829212
15/07/2014 12:01	-21.75975368	-21.75972391	-21.75973295	21.78283436	21.7829333	21.78292051
15/07/2014 12:06	-21.75975743	-21.75972336	-21.75973344	21.78283521	21.78293388	21.78291981
15/07/2014 12:11	-21.75975978	-21.75972281	-21.75973218	21.78283646	21.78293445	21.7829207
15/07/2014 12:16	-21.75975586	-21.75972227	-21.75972601	21.7828395	21.78293503	21.78292604
15/07/2014 12:21	-21.75975193	-21.75972172	-21.75971984	21.78284255	21.78293561	21.78293137
15/07/2014 12:26	-21.759748	-21.75972117	-21.75971368	21.7828456	21.78293619	21.78293671
15/07/2014 12:31	-21.75974407	-21.75972062	-21.75970751	21.78284865	21.78293677	21.78294204
15/07/2014 12:36	-21.75974015	-21.75972008	-21.75970134	21.7828517	21.78293734	21.78294738
15/07/2014 12:41	-21.75973622	-21.75971953	-21.75969517	21.78285474	21.78293792	21.78295271
15/07/2014 12:46	-21.75973229	-21.75971898	-21.75969766	21.78285779	21.7829385	21.78295335
15/07/2014 12:51	-21.75972837	-21.75971843	-21.75970263	21.78286084	21.78293908	21.78295265
15/07/2014 12:56	-21.75972444	-21.75971789	-21.75970759	21.78286389	21.78293966	21.78295195
15/07/2014 13:01	-21.75972051	-21.75971734	-21.75971256	21.78286694	21.78294023	21.78295124
15/07/2014 13:06	-21.75971659	-21.75971679	-21.75971752	21.78286998	21.78294081	21.78295054
15/07/2014 13:11	-21.75971593	-21.75971624	-21.75972249	21.78287146	21.78294139	21.78294984
15/07/2014 13:16	-21.75972562	-21.75971569	-21.75972745	21.78286795	21.78294197	21.78294913
15/07/2014 13:21	-21.75973532	-21.75971515	-21.75973242	21.78286443	21.78294254	21.78294843
15/07/2014 13:26	-21.75972526	-21.75971483	-21.75973739	21.7829564	21.78294398	21.78294773
15/07/2014 13:31	-21.75971817	-21.7597146	-21.75974235	21.78295904	21.78294573	21.78294702
15/07/2014 13:36	-21.75971674	-21.75971437	-21.75974732	21.78295461	21.78294749	21.78294632
15/07/2014 13:41	-21.75971606	-21.75971414	-21.75975228	21.78295414	21.78294924	21.78294561
15/07/2014 13:46	-21.75971539	-21.75971391	-21.75975546	21.78295367	21.78295099	21.78295556
15/07/2014 13:51	-21.75971471	-21.75971368	-21.75975785	21.7829532	21.78295275	21.78297019
15/07/2014 13:56	-21.75971403	-21.75971346	-21.75975837	21.78295273	21.7829545	21.78297384
15/07/2014 14:01	-21.75971335	-21.75971323	-21.7597582	21.78295225	21.78295625	21.78297335
15/07/2014 14:06	-21.75971268	-21.759713	-21.75975802	21.78295178	21.78295801	21.78297286
15/07/2014 14:11	-21.759712	-21.75971277	-21.75975785	21.78295131	21.78295976	21.78297236
15/07/2014 14:16	-21.75971132	-21.75971254	-21.75975767	21.78295084	21.78296151	21.78297187
15/07/2014 14:21	-21.75971064	-21.75971231	-21.7597575	21.78295037	21.78296327	21.78297138
15/07/2014 14:26	-21.75970997	-21.75971208	-21.75975732	21.7829499	21.78296502	21.78297089
15/07/2014 14:31	-21.75970929	-21.75971185	-21.75975714	21.78294943	21.78296677	21.78297039
15/07/2014 14:36	-21.75970861	-21.75971162	-21.75975697	21.78294896	21.78296852	21.7829699
15/07/2014 14:41	-21.75970793	-21.75971139	-21.75975679	21.78294848	21.78297028	21.78296941
15/07/2014 14:46	-21.75970726	-21.75971116	-21.75975662	21.78294801	21.78297203	21.78296891
15/07/2014 14:51	-21.75970658	-21.75971093	-21.75975644	21.78294754	21.78297378	21.78296842
15/07/2014 14:56	-21.7597059	-21.7597107	-21.75975786	21.78294707	21.78297554	21.78297069
15/07/2014 15:01	-21.75970522	-21.75971047	-21.75975979	21.7829466	21.78297729	21.78297386
15/07/2014 15:06	-21.75970455	-21.75971024	-21.75975889	21.78294613	21.78297904	21.78297342
15/07/2014 15:11	-21.75970387	-21.75971001	-21.75975208	21.78294566	21.7829808	21.78296544
15/07/2014 15:16	-21.75970319	-21.75971377	-21.75974527	21.78294519	21.78297946	21.78295747
15/07/2014 15:21	-21.75970251	-21.75971778	-21.75973886	21.78294471	21.78297794	21.78295123
15/07/2014 15:26	-21.75970184	-21.7597218	-21.75973496	21.78294424	21.78297641	21.78295577
15/07/2014 15:31	-21.75970116	-21.75972581	-21.75973106	21.78294377	21.78297489	21.7829603
15/07/2014 15:36	-21.75970048	-21.75972982	-21.75972716	21.7829433	21.78297336	21.78296484
15/07/2014 15:41	-21.7596998	-21.75973383	-21.75972325	21.78294283	21.78297183	21.78296937
15/07/2014 15:46	-21.75969913	-21.75973784	-21.75971935	21.78294236	21.78297031	21.78297391
15/07/2014 15:51	-21.75970487	-21.75974185	-21.75971545	21.7829397	21.78296878	21.78297844
15/07/2014 15:56	-21.75971387	-21.75974587	-21.75971155	21.78293594	21.78296725	21.78298298
15/07/2014 16:01	-21.75972286	-21.75974988	-21.75970765	21.78293219	21.78296573	21.78298751
15/07/2014 16:06	-21.75973185	-21.75975389	-21.75970375	21.78292843	21.7829642	21.78299205
15/07/2014 16:11	-21.75974084	-21.7597579	-21.75969985	21.78292467	21.78296267	21.78299659
15/07/2014 16:16	-21.759749	-21.75976191	-21.75972223	21.78292429	21.78296115	21.78284012
15/07/2014 16:21	-21.75975048	-21.75976099	-21.75978036	21.7829382	21.78293174	21.78246463
15/07/2014 16:26	-21.75978799	-21.75976044	-21.75983849	21.78291244	21.78291187	21.78208913
15/07/2014 16:31	-21.76004873	-21.75995376	-21.75989662	21.78289013	21.78294755	21.78171363
15/07/2014 16:36	-21.76063916	-21.76057231	-21.75995475	21.78253036	21.78255431	21.78133813
15/07/2014 16:41	-21.76103751	-21.76103967	-21.76001288	21.78194142	21.78198473	21.78096264
15/07/2014 16:46	-21.76092748	-21.76089012	-21.76007101	21.78158746	21.78122962	21.78058714
15/07/2014 16:51	-21.76019525	-21.76035093	-21.76012914	21.78028797	21.78051525	21.78021164
15/07/2014 16:56	-21.75962275	-21.76014435	-21.75981641	21.77914559	21.78017936	21.77933289
15/07/2014 17:01	-21.75910242	-21.75996406	-21.75930164	21.77839686	21.77987295	21.77862909
15/07/2014 17:06	-21.75914193	-21.75978377	-21.75908581	21.7784084	21.77956653	21.77841678
15/07/2014 17:11	-21.75914267	-21.75960347	-21.75907089	21.77841562	21.77926012	21.77841431
15/07/2014 17:16	-21.7591434	-21.75942318	-21.75908822	21.77842284	21.77895371	21.77841627
15/07/2014 17:21	-21.75915012	-21.75924288	-21.75914244	21.77838381	21.7786473	21.77842481
15/07/2014 17:26	-21.75914975	-21.75911883	-21.75912328	21.7783788	21.77843626	21.77842539
15/07/2014 17:31	-21.75914778	-21.7591186	-21.75912551	21.77838204	21.77843519	21.7784257
15/07/2014 17:36	-21.7591458	-21.75911838	-21.75912774	21.77838527	21.77843412	21.77842601
15/07/2014 17:41	-21.75914383	-21.75911816	-21.75912997	21.77838851	21.77843304	21.77842632
15/07/2014 17:46	-21.75914185	-21.75911793	-21.7591322	21.77839175	21.77843197	21.77842663
15/07/2014 17:51	-21.75913987	-21.75911771	-21.75913443	21.77839499	21.77843089	21.77842694
15/07/2014 17:56	-21.75913956	-21.75911748	-21.75913507	21.77839672	21.77842982	21.77842706
15/07/2014 18:01	-21.75913964	-21.75911726	-21.75913529	21.77839809	21.77842875	21.77842713
15/07/2014 18:06	-21.75913972	-21.75911703	-21.7591355	21.77839947	21.77842767	21.77842721
15/07/2014 18:11	-21.7591398	-21.75911681	-21.75913572	21.77840084	21.7784266	21.77842728
15/07/2014 18:16	-21.75913988	-21.75911658	-21.75913593	21.77840221	21.77842552	21.77842736
15/07/2014 18:21	-21.75913996	-21.75911636	-21.75913615	21.77840359	21.77842445	21.77842743
15/07/2014 18:26	-21.75914004	-21.75911942	-21.75913637	21.77840496	21.77842527	21.77842751
15/07/2014 18:31	-21.75914012	-21.75913006	-21.75913658	21.77840634	21.77843045	21.77842758
15/07/2014 18:36	-21.7591402	-21.75914071	-21.7591368	21.77840771	21.77843563	21.77842766
15/07/2014 18:41	-21.75914027	-21.75913989	-21.75913701	21.77840909	21.77843624	21.77842773
15/07/2014 18:46	-21.75914035	-21.75913643	-21.75913723	21.77841046	21.7784358	21.77842781
15/07/2014 18:51	-21.75914043	-21.75913298	-21.75913745	21.77841184	21.77843536	21.77842788
15/07/2014 18:56	-21.75914051	-21.75912952	-21.75913668	21.77841321	21.77843492	21.77842804
15/07/2014 19:01	-21.75914059	-21.75912606	-21.7591356	21.77841459	21.77843448	21.77842823
15/07/2014 19:05	-21.75914067	-21.75912261	-21.75913451	21.77841596	21.77843405	21.77842842
15/07/2014 19:10	-21.75914075	-21.75911915	-21.75913343	21.77841734	21.77843361	21.77842861
15/07/2014 19:15	-21.75914083	-21.75911569	-21.75913235	21.77841871	21.77843317	21.7784288
15/07/2014 19:20	-21.75914091	-21.75911363	-21.75913126	21.77842009	21.77843313	21.778429
15/07/2014 19:25	-21.75914098	-21.7591137	-21.75913018	21.77842146	21.77843373	21.77842919
15/07/2014 19:30	-21.75914106	-21.75911378	-21.75912909	21.77842284	21.77843432	21.77842938
15/07/2014 19:35	-21.75914114	-21.75911385	-21.75912801	21.77842421	21.77843492	21.77842957
15/07/2014 19:40	-21.75914122	-21.75911393	-21.75912693	21.77842559	21.77843551	21.77842976
15/07/2014 19:45	-21.7591413	-21.759114	-21.75912584	21.77842696	21.77843611	21.77842995
15/07/2014 19:50	-21.75914138	-21.75911408	-21.75912476	21.77842834	21.7784367	21.77843014
15/07/2014 19:55	-21.75914146	-21.75911415	-21.75912401	21.77842971	21.7784373	21.77843076
15/07/2014 20:00	-21.75914154	-21.75911422	-21.75912344	21.77843109	21.77843789	21.77843161
15/07/2014 20:05	-21.75914162	-21.7591143	-21.75912286	21.77843246	21.77843849	21.77843245
15/07/2014 20:10	-21.75914169	-21.75911437	-21.75912228	21.77843384	21.77843908	21.7784333
15/07/2014 20:15	-21.75914177	-21.75911445	-21.75912171	21.77843521	21.77843967	21.77843414
15/07/2014 20:20	-21.75914185	-21.759116	-21.75912113	21.77843659	21.77843917	21.77843499
15/07/2014 20:25	-21.75914193	-21.75912129	-21.75912055	21.77843796	21.77843591	21.77843583
15/07/2014 20:30	-21.75914201	-21.75912657	-21.75911998	21.77843933	21.77843264	21.77843668
15/07/2014 20:35	-21.75914209	-21.75913185	-21.7591194	21.77844071	21.77842938	21.77843752
15/07/2014 20:40	-21.75914206	-21.75913204	-21.75911882	21.77843952	21.77842979	21.77843837
15/07/2014 20:45	-21.75914202	-21.75913176	-21.75911824	21.77843792	21.77843055	21.77843921
15/07/2014 20:50	-21.75914198	-21.75913148	-21.75911767	21.77843632	21.77843131	21.77844005
15/07/2014 20:55	-21.75914194	-21.7591312	-21.75911781	21.77843471	21.77843206	21.77844046
15/07/2014 21:00	-21.7591419	-21.75913092	-21.75911824	21.77843311	21.77843282	21.77844068
15/07/2014 21:05	-21.75914185	-21.75913063	-21.75911867	21.77843151	21.77843358	21.7784409
15/07/2014 21:10	-21.75914181	-21.75913035	-21.7591191	21.77842991	21.77843433	21.77844112
15/07/2014 21:15	-21.75914177	-21.75913007	-21.75911954	21.77842831	21.77843509	21.77844135
15/07/2014 21:20	-21.75914173	-21.75912979	-21.75911997	21.7784267	21.77843585	21.77844157
15/07/2014 21:25	-21.75914169	-21.75912951	-21.7591204	21.7784251	21.7784366	21.77844179
15/07/2014 21:30	-21.75914164	-21.75912923	-21.75912083	21.7784235	21.77843736	21.77844201
15/07/2014 21:35	-21.7591416	-21.75912889	-21.75912192	21.7784219	21.77843675	21.77844015
15/07/2014 21:40	-21.75914284	-21.75912851	-21.75912341	21.77842071	21.77843501	21.77843699
15/07/2014 21:45	-21.75914416	-21.75912812	-21.7591249	21.77841956	21.77843327	21.77843382
15/07/2014 21:50	-21.75914549	-21.75912774	-21.75912639	21.7784184	21.77843153	21.77843066
15/07/2014 21:55	-21.75914681	-21.75912736	-21.75912788	21.77841725	21.77842979	21.77842749
15/07/2014 22:00	-21.75914813	-21.75912698	-21.75912937	21.77841609	21.77842805	21.77842433
15/07/2014 22:05	-21.75914945	-21.75912659	-21.75913086	21.77841494	21.77842631	21.77842117
15/07/2014 22:10	-21.75915077	-21.75912621	-21.75913235	21.77841378	21.77842457	21.778418
15/07/2014 22:15	-21.7591521	-21.75912583	-21.75913385	21.77841262	21.77842283	21.77841484
15/07/2014 22:20	-21.75915342	-21.75912544	-21.75913534	21.77841147	21.77842109	21.77841167
15/07/2014 22:25	-21.75915474	-21.75912506	-21.75913683	21.77841031	21.77841935	21.77840851
15/07/2014 22:30	-21.75915606	-21.75912468	-21.75913832	21.77840916	21.77841761	21.77840535
15/07/2014 22:35	-21.75915739	-21.75913351	-21.75913669	21.778408	21.77840155	21.77840162
15/07/2014 22:40	-21.75915663	-21.75915031	-21.75913244	21.77840686	21.77837312	21.77839741
15/07/2014 22:45	-21.75915981	-21.7591671	-21.75912819	21.77841161	21.77834469	21.77839321
15/07/2014 22:50	-21.75917121	-21.7591839	-21.75912394	21.7784281	21.77831626	21.778389
15/07/2014 22:55	-21.75918039	-21.7592007	-21.75912501	21.77843421	21.77828782	21.77838765
15/07/2014 23:00	-21.75918211	-21.75918096	-21.75910752	21.7784055	21.77831858	21.77844561
15/07/2014 23:05	-21.75912823	-21.7590707	-21.75891113	21.77859354	21.7785762	21.77870834
15/07/2014 23:10	-21.75858426	-21.75863474	-21.75854933	21.77854621	21.77876703	21.7788264
15/07/2014 23:15	-21.75758194	-21.75758364	-21.75746076	21.77800355	21.77817732	21.77819551
15/07/2014 23:20	-21.75635058	-21.75646159	-21.75645095	21.77728085	21.77723154	21.77713839
15/07/2014 23:25	-21.75528863	-21.7553985	-21.7554273	21.77616635	21.7761762	21.77610233
15/07/2014 23:30	-21.75480012	-21.75481477	-21.75485294	21.7751304	21.77511706	21.77512182
15/07/2014 23:35	-21.75460888	-21.75460677	-21.75467442	21.77477278	21.77481318	21.77479862
15/07/2014 23:40	-21.75462327	-21.75461652	-21.7546878	21.77480652	21.77481052	21.77483059
15/07/2014 23:45	-21.75472048	-21.75465664	-21.75482639	21.77484326	21.77482676	21.77482286
15/07/2014 23:50	-21.75482703	-21.75481784	-21.75482691	21.77484514	21.77485457	21.77481898
15/07/2014 23:55	-21.75482774	-21.75482614	-21.75482743	21.77483459	21.77484439	21.7748151
16/07/2014 00:00	-21.75481531	-21.75481184	-21.75482796	21.77484344	21.77482747	21.77481123
16/07/2014 00:05	-21.75481761	-21.75481308	-21.75482848	21.77484167	21.77482802	21.77480735
16/07/2014 00:10	-21.75481991	-21.75481448	-21.754829	21.77483989	21.77482876	21.77480347
16/07/2014 00:15	-21.75482221	-21.75481588	-21.75482952	21.77483812	21.77482949	21.7747996
16/07/2014 00:20	-21.75482452	-21.75481727	-21.75483005	21.77483634	21.77483022	21.77479572
16/07/2014 00:25	-21.75482682	-21.75481867	-21.75483057	21.77483456	21.77483095	21.77479185
16/07/2014 00:30	-21.75482912	-21.75482007	-21.75483109	21.77483279	21.77483168	21.77478797
16/07/2014 00:35	-21.75483053	-21.75482147	-21.75483162	21.77483268	21.77483242	21.77478409
16/07/2014 00:40	-21.75483083	-21.75482286	-21.75483214	21.77483467	21.77483315	21.77478022
16/07/2014 00:45	-21.75483114	-21.75482426	-21.7548322	21.77483665	21.77483388	21.77477646
16/07/2014 00:50	-21.75483144	-21.75482566	-21.75482883	21.77483864	21.77483461	21.77477354
16/07/2014 00:55	-21.75483174	-21.75482706	-21.75482545	21.77484062	21.77483534	21.77477063
16/07/2014 01:00	-21.75483204	-21.75482845	-21.75482208	21.77484261	21.77483608	21.77476772
16/07/2014 01:05	-21.75483234	-21.75482429	-21.7548187	21.77484459	21.77483641	21.77476481
16/07/2014 01:10	-21.75483264	-21.75481994	-21.75481533	21.77484658	21.77483672	21.77476189
16/07/2014 01:15	-21.75483282	-21.75481559	-21.75481315	21.77484796	21.77483704	21.77476419
16/07/2014 01:20	-21.75483221	-21.75481395	-21.75481222	21.77484539	21.77483766	21.77477195
16/07/2014 01:25	-21.75483159	-21.754825	-21.7548113	21.77484283	21.77483971	21.77477972
16/07/2014 01:30	-21.75483098	-21.75483605	-21.75481037	21.77484026	21.77484176	21.77478749
16/07/2014 01:35	-21.75483037	-21.7548471	-21.75480945	21.7748377	21.77484381	21.77479526
16/07/2014 01:40	-21.75482976	-21.75484435	-21.75480852	21.77483513	21.77484638	21.77480302
16/07/2014 01:45	-21.75482914	-21.75483596	-21.75480759	21.77483257	21.77484918	21.77481079
16/07/2014 01:50	-21.75482853	-21.75475061	-21.75480667	21.77483	21.77484438	21.77481856
16/07/2014 01:55	-21.75475011	-21.75464536	-21.75480574	21.77487632	21.77490571	21.77482633
16/07/2014 02:00	-21.75430316	-21.75418503	-21.75453365	21.77525471	21.77538908	21.77496479
16/07/2014 02:05	-21.75326036	-21.75339691	-21.75342957	21.77642451	21.77633996	21.77642078
16/07/2014 02:10	-21.75216117	-21.75254467	-21.75236034	21.7778494	21.77747778	21.77760382
16/07/2014 02:15	-21.75172589	-21.75177578	-21.75159641	21.77866981	21.77863771	21.77862642
16/07/2014 02:20	-21.75106111	-21.7512012	-21.75159925	21.78047132	21.78021415	21.78000135
16/07/2014 02:25	-21.75100604	-21.75131441	-21.75186625	21.78209692	21.781626	21.78149549
16/07/2014 02:30	-21.75170607	-21.75216482	-21.75213324	21.78307695	21.78289001	21.78298963
16/07/2014 02:35	-21.75125605	-21.75130866	-21.75181993	21.78320371	21.78308002	21.78318588
16/07/2014 02:40	-21.74980843	-21.74998291	-21.75002199	21.78388867	21.78372583	21.78405343
16/07/2014 02:45	-21.74899525	-21.74847587	-21.74845277	21.78527479	21.78515842	21.78511449
16/07/2014 02:50	-21.7483734	-21.74801461	-21.74804231	21.7856707	21.78574907	21.7858661
16/07/2014 02:55	-21.74786938	-21.74801045	-21.74827228	21.78599548	21.7860321	21.78601101
16/07/2014 03:00	-21.74793649	-21.74809453	-21.74832391	21.78597548	21.78595341	21.78605107
16/07/2014 03:05	-21.74799776	-21.74817862	-21.74821722	21.78594756	21.78587471	21.78600686
16/07/2014 03:10	-21.74786849	-21.748122	-21.74799762	21.78567211	21.78575009	21.78563892
16/07/2014 03:15	-21.74740892	-21.74733343	-21.74757704	21.78530556	21.78534182	21.78584482
16/07/2014 03:20	-21.74615094	-21.74578744	-21.74650535	21.78473754	21.78462248	21.78465828
16/07/2014 03:25	-21.74474811	-21.74465359	-21.74477477	21.78266692	21.7828447	21.78228437
16/07/2014 03:30	-21.74430501	-21.74424896	-21.74423527	21.78075215	21.78077787	21.78070954
16/07/2014 03:35	-21.74415767	-21.74412972	-21.74412414	21.78074829	21.7806415	21.78065513
16/07/2014 03:40	-21.7439941	-21.74398747	-21.74415997	21.78107235	21.78099138	21.78084252
16/07/2014 03:45	-21.74346659	-21.74351074	-21.74326573	21.78196897	21.78205453	21.78173864
16/07/2014 03:50	-21.74275183	-21.74287755	-21.74281101	21.78375282	21.78368876	21.78392062
16/07/2014 03:55	-21.74225571	-21.74242454	-21.74249224	21.78514355	21.78499039	21.78490256
16/07/2014 04:00	-21.74222179	-21.74237221	-21.74233864	21.78515275	21.7850473	21.78522975
16/07/2014 04:05	-21.74197936	-21.74220579	-21.74221218	21.78528401	21.78489412	21.78499084
16/07/2014 04:10	-21.74088951	-21.74136189	-21.74066834	21.78660198	21.7859735	21.78685669
16/07/2014 04:15	-21.73987876	-21.73971583	-21.74005639	21.78889879	21.78897233	21.78901603
16/07/2014 04:20	-21.73943316	-21.73939863	-21.7394009	21.79066463	21.79094256	21.79054775
16/07/2014 04:25	-21.73942062	-21.73939067	-21.73957985	21.79143119	21.79176665	21.79205108
16/07/2014 04:30	-21.73931646	-21.73930928	-21.73957762	21.7924739	21.79249591	21.79215308
16/07/2014 04:35	-21.7390551	-21.73904254	-21.73895885	21.79362543	21.79386352	21.7941896
16/07/2014 04:40	-21.73880355	-21.73898156	-21.73868112	21.79585133	21.79594485	21.79589565
16/07/2014 04:45	-21.73932401	-21.73962616	-21.73917964	21.79754467	21.79757158	21.79741947
16/07/2014 04:50	-21.74096905	-21.74095572	-21.74089415	21.7995835	21.79951407	21.799251
16/07/2014 04:55	-21.74303591	-21.74303021	-21.74310151	21.80069166	21.80050663	21.80045531
16/07/2014 05:00	-21.74485734	-21.74473118	-21.74472593	21.80195251	21.80168732	21.80151081
16/07/2014 05:05	-21.74477127	-21.74499411	-21.74499832	21.80446721	21.80429016	21.80416943
16/07/2014 05:10	-21.74428329	-21.74462972	-21.74460433	21.80714106	21.80702333	21.80721456
16/07/2014 05:15	-21.74470638	-21.74479267	-21.74474997	21.80841229	21.80861792	21.80849768
16/07/2014 05:20	-21.74549606	-21.74551821	-21.74522005	21.81011671	21.81045072	21.80996941
16/07/2014 05:25	-21.74667183	-21.74661502	-21.7465794	21.8119517	21.81209845	21.81199699
16/07/2014 05:30	-21.74826972	-21.74835188	-21.74830791	21.8129367	21.81262244	21.81348329
16/07/2014 05:35	-21.75023194	-21.74988888	-21.74978145	21.81365869	21.81362695	21.81409958
16/07/2014 05:40	-21.75085441	-21.75051497	-21.75065274	21.81479781	21.81455385	21.81464108
16/07/2014 05:45	-21.75093559	-21.75094841	-21.75081895	21.8158215	21.81561043	21.81557656
16/07/2014 05:50	-21.75139829	-21.75122406	-21.75123259	21.81685001	21.81687353	21.81686846
16/07/2014 05:55	-21.7520235	-21.75201683	-21.75209632	21.81783186	21.81792049	21.81791113
16/07/2014 06:00	-21.75250383	-21.75251699	-21.75245699	21.81817345	21.81807574	21.81825101
16/07/2014 06:05	-21.75292393	-21.7527264	-21.75276058	21.81835368	21.81817952	21.81836697
16/07/2014 06:10	-21.75411889	-21.7539883	-21.75374383	21.81822735	21.81863771	21.81861302
16/07/2014 06:15	-21.75576562	-21.75568151	-21.75548817	21.81800395	21.81817695	21.81825739
16/07/2014 06:20	-21.75700031	-21.75690927	-21.75698756	21.81726676	21.81722382	21.81721586
16/07/2014 06:25	-21.75730631	-21.75700339	-21.75676126	21.81596245	21.81628184	21.81632071
16/07/2014 06:30	-21.75703846	-21.75545986	-21.75546669	21.81518834	21.81576824	21.8157984
16/07/2014 06:35	-21.7577165	-21.75546421	-21.75546958	21.81702745	21.81579426	21.81582277
16/07/2014 06:40	-21.7587508	-21.75546735	-21.75549308	21.81755082	21.81582646	21.81583755
16/07/2014 06:45	-21.75844388	-21.75547205	-21.75550545	21.81741385	21.81582041	21.81584159
16/07/2014 06:50	-21.75549714	-21.7554777	-21.75551886	21.81580459	21.81581633	21.81583241
16/07/2014 06:55	-21.75544959	-21.75548914	-21.75549807	21.81582744	21.81582442	21.81582212
16/07/2014 07:00	-21.75542187	-21.75548874	-21.75547065	21.8159855	21.81584607	21.81581505
16/07/2014 07:05	-21.7554633	-21.75546443	-21.75543536	21.81594159	21.81587714	21.81581003
16/07/2014 07:10	-21.75545637	-21.75544408	-21.75542716	21.81587452	21.81583395	21.81580805
16/07/2014 07:15	-21.75545941	-21.75544961	-21.75545891	21.81580592	21.81579508	21.81581107
16/07/2014 07:20	-21.75545827	-21.75546424	-21.75545986	21.81577697	21.81578766	21.81582618
16/07/2014 07:25	-21.75544176	-21.75545077	-21.75542152	21.81579575	21.81581032	21.815863
16/07/2014 07:30	-21.75543624	-21.75544937	-21.75545571	21.81580915	21.81581572	21.81579902
16/07/2014 07:35	-21.75545269	-21.75544797	-21.7554362	21.81579421	21.81582111	21.81575881
16/07/2014 07:40	-21.75545447	-21.75544657	-21.75540101	21.81577962	21.81582651	21.81575489
16/07/2014 07:45	-21.75538551	-21.75544506	-21.75550805	21.81582545	21.81583135	21.81589523
16/07/2014 07:50	-21.75529365	-21.75544019	-21.75542836	21.81594883	21.81582453	21.81582201
16/07/2014 07:55	-21.75526147	-21.75542714	-21.75545522	21.8160418	21.81578385	21.81582291
16/07/2014 08:00	-21.75527375	-21.75543945	-21.7554449	21.81602836	21.81578976	21.81578435
16/07/2014 08:05	-21.75528603	-21.75543529	-21.75544752	21.81601491	21.81578766	21.81578902
16/07/2014 08:10	-21.75529831	-21.75544587	-21.75545662	21.81600146	21.81578585	21.81579662
16/07/2014 08:15	-21.75531059	-21.75544844	-21.75546571	21.81598802	21.81578843	21.81580422
16/07/2014 08:20	-21.75532287	-21.7554281	-21.75547481	21.81597457	21.81580353	21.81581182
16/07/2014 08:25	-21.75533515	-21.75543414	-21.7554839	21.81596112	21.81579403	21.81581942
16/07/2014 08:30	-21.75534742	-21.75544019	-21.755493	21.81594768	21.81578454	21.81582701
16/07/2014 08:35	-21.7553597	-21.7554408	-21.75550209	21.81593423	21.81578416	21.81583461
16/07/2014 08:40	-21.75538623	-21.75543805	-21.75551119	21.81587427	21.81578943	21.81584221
16/07/2014 08:45	-21.75541731	-21.7554353	-21.75552028	21.81580963	21.81579471	21.81584981
16/07/2014 08:50	-21.75545321	-21.75543255	-21.75552938	21.81579783	21.81579998	21.81585741
16/07/2014 08:55	-21.75546126	-21.75542979	-21.75550769	21.81580679	21.81580526	21.81583825
16/07/2014 09:00	-21.75545398	-21.75542704	-21.75548293	21.81582475	21.81581054	21.81581643
16/07/2014 09:05	-21.75540768	-21.75542588	-21.75545817	21.81584245	21.81581351	21.8157946
16/07/2014 09:10	-21.75537066	-21.75546055	-21.75544406	21.81584098	21.81576553	21.81579345
16/07/2014 09:15	-21.75538776	-21.75544576	-21.75544043	21.8158282	21.81580332	21.81579857
16/07/2014 09:20	-21.75540486	-21.7554716	-21.75543946	21.81581542	21.81576298	21.81579056
16/07/2014 09:25	-21.75542196	-21.75552212	-21.7554458	21.81580265	21.81579799	21.81579934
16/07/2014 09:30	-21.75543906	-21.75551985	-21.75547756	21.81578987	21.81580028	21.81576648
16/07/2014 09:35	-21.75545616	-21.75551759	-21.75551898	21.81577709	21.81580258	21.81572184
16/07/2014 09:40	-21.75547326	-21.75551532	-21.75551774	21.81576431	21.81580488	21.81573149
16/07/2014 09:45	-21.75549036	-21.75551306	-21.7555165	21.81575153	21.81580717	21.81574115
16/07/2014 09:50	-21.75550746	-21.7555108	-21.75551527	21.81573876	21.81580947	21.8157508
16/07/2014 09:55	-21.75552456	-21.75550853	-21.75551403	21.81572598	21.81581177	21.81576046
16/07/2014 10:00	-21.75554166	-21.75550627	-21.75551279	21.8157132	21.81581407	21.81577012
16/07/2014 10:05	-21.75554702	-21.755504	-21.75551155	21.81570707	21.81581636	21.81577977
16/07/2014 10:10	-21.75552104	-21.75550174	-21.75551031	21.81571871	21.81581866	21.81578943
16/07/2014 10:15	-21.75550384	-21.75549947	-21.75549647	21.81571668	21.81582096	21.81579731
16/07/2014 10:20	-21.75550373	-21.75549721	-21.75548137	21.81571235	21.81582325	21.81580501
16/07/2014 10:25	-21.75551184	-21.75549495	-21.75546628	21.8157199	21.81582555	21.81581272
16/07/2014 10:30	-21.75551995	-21.75549511	-21.75545118	21.81572745	21.81581735	21.81582042
16/07/2014 10:35	-21.75552302	-21.75549598	-21.75544387	21.81573173	21.81581625	21.81582585
16/07/2014 10:40	-21.75552027	-21.75550007	-21.75544528	21.81573222	21.81586592	21.81582873
16/07/2014 10:45	-21.75551751	-21.75549896	-21.7554467	21.81573271	21.81586941	21.8158316
16/07/2014 10:50	-21.75551476	-21.75549786	-21.75544811	21.8157332	21.81587289	21.81583447
16/07/2014 10:55	-21.75551201	-21.75549675	-21.75544953	21.81573369	21.81587638	21.81583734
16/07/2014 11:00	-21.75550925	-21.75549565	-21.75545094	21.81573418	21.81587987	21.81584022
16/07/2014 11:05	-21.75551833	-21.75549454	-21.75545236	21.81572759	21.81588336	21.81584309
16/07/2014 11:10	-21.75553109	-21.75549344	-21.75545377	21.81571879	21.81588685	21.81584596
16/07/2014 11:15	-21.75553078	-21.75549233	-21.75545519	21.81571566	21.81589033	21.81584883
16/07/2014 11:20	-21.75552228	-21.75549123	-21.7554566	21.81571607	21.81589382	21.81585171
16/07/2014 11:25	-21.75551379	-21.75549012	-21.75545802	21.81571649	21.81589731	21.81585458
16/07/2014 11:30	-21.75550205	-21.75548902	-21.75545943	21.81574306	21.8159008	21.81585745
16/07/2014 11:35	-21.75548919	-21.75548791	-21.75546085	21.8157787	21.81590429	21.81586033
16/07/2014 11:40	-21.75547971	-21.75548681	-21.75546226	21.81580448	21.81590777	21.8158632
16/07/2014 11:45	-21.75548374	-21.7554857	-21.75546368	21.81579093	21.81591126	21.81586607
16/07/2014 11:50	-21.75548777	-21.7554846	-21.75546509	21.81577738	21.81591475	21.81586894
16/07/2014 11:55	-21.75549179	-21.7554835	-21.75546651	21.81576383	21.81591824	21.81587182
16/07/2014 12:00	-21.75549582	-21.75548239	-21.75546792	21.81575028	21.81592173	21.81587469
16/07/2014 12:05	-21.75549889	-21.75548129	-21.75546933	21.81573784	21.81592521	21.81587756
16/07/2014 12:10	-21.75543305	-21.75547395	-21.75545135	21.8158073	21.81591782	21.81585143
16/07/2014 12:15	-21.75544364	-21.75544317	-21.75542889	21.81581849	21.81582972	21.81581861
16/07/2014 12:20	-21.75545608	-21.75544896	-21.75544472	21.81582785	21.81581727	21.8158276
16/07/2014 12:25	-21.75544147	-21.75541269	-21.75544428	21.8158336	21.81581823	21.81583846
16/07/2014 12:30	-21.75544829	-21.75549053	-21.75544387	21.8158265	21.81583221	21.81583673
16/07/2014 12:35	-21.75542656	-21.75552101	-21.75546219	21.81580221	21.81584448	21.81583449
16/07/2014 12:40	-21.75545589	-21.75553114	-21.75544842	21.8158156	21.81585545	21.8158387
16/07/2014 12:45	-21.75542424	-21.75554126	-21.75544854	21.81580374	21.81586642	21.81581238
16/07/2014 12:50	-21.75542134	-21.75555138	-21.75545753	21.81584336	21.81587739	21.81584881
16/07/2014 12:55	-21.75542935	-21.7555615	-21.75544508	21.81584359	21.81588837	21.81584823
16/07/2014 13:00	-21.75544201	-21.75557162	-21.75543297	21.8159738	21.81589934	21.81585378
16/07/2014 13:05	-21.7554423	-21.75558174	-21.75544532	21.81599707	21.81591031	21.81584813
16/07/2014 13:10	-21.75544258	-21.75559186	-21.75541934	21.81602033	21.81592128	21.8158944
16/07/2014 13:15	-21.75544287	-21.75560198	-21.7554412	21.81604359	21.81593225	21.81586484
16/07/2014 13:20	-21.75545131	-21.7556121	-21.75545	21.81603173	21.81594322	21.81584146
16/07/2014 13:25	-21.75546084	-21.75562222	-21.75544707	21.81601524	21.81595419	21.8158307
16/07/2014 13:30	-21.75547036	-21.75563728	-21.75552179	21.81599875	21.81592573	21.81590128
16/07/2014 13:35	-21.75547989	-21.75561477	-21.7555149	21.81598226	21.81586588	21.81592745
16/07/2014 13:40	-21.75548941	-21.75554264	-21.75549192	21.81596577	21.8158765	21.81593801
16/07/2014 13:45	-21.75549893	-21.75550344	-21.75552297	21.81594928	21.8158842	21.81591746
16/07/2014 13:50	-21.75550846	-21.75547211	-21.75552249	21.81593279	21.81584491	21.81592131
16/07/2014 13:55	-21.75551798	-21.75548435	-21.75552201	21.8159163	21.81582656	21.81592515
16/07/2014 14:00	-21.75552068	-21.75549247	-21.75552153	21.81591564	21.81582796	21.815929
16/07/2014 14:05	-21.75551756	-21.75546913	-21.75552105	21.81592781	21.81581517	21.81593285
16/07/2014 14:10	-21.755516	-21.75546592	-21.75552057	21.8159346	21.8158115	21.8159367
16/07/2014 14:15	-21.75551444	-21.7554627	-21.75552009	21.8159414	21.81580783	21.81594055
16/07/2014 14:20	-21.75551288	-21.75545949	-21.75551961	21.8159482	21.81580417	21.81594439
16/07/2014 14:25	-21.75551131	-21.75546321	-21.75551913	21.815955	21.81581279	21.81594824
16/07/2014 14:30	-21.75551123	-21.75546319	-21.75551865	21.81595689	21.8158118	21.81595209
16/07/2014 14:35	-21.75551239	-21.75545454	-21.75551817	21.81595465	21.81581975	21.81595594
16/07/2014 14:40	-21.75551355	-21.75545452	-21.75551769	21.81595242	21.81581849	21.81595979
16/07/2014 14:45	-21.75551471	-21.75545652	-21.75551721	21.81595018	21.81581756	21.81596364
16/07/2014 14:50	-21.75551587	-21.75545726	-21.75551673	21.81594795	21.81581965	21.81596748
16/07/2014 14:55	-21.75551702	-21.755458	-21.75551625	21.81594572	21.81582174	21.81597133
16/07/2014 15:00	-21.75551818	-21.75545875	-21.75551578	21.81594348	21.81582384	21.81597518
16/07/2014 15:05	-21.75551846	-21.75545949	-21.7555153	21.81594338	21.81582593	21.81597903
16/07/2014 15:10	-21.7555173	-21.75546023	-21.7555155	21.81594673	21.81582802	21.81598088
16/07/2014 15:15	-21.75551614	-21.75545964	-21.75551682	21.81595008	21.81582888	21.81597953
16/07/2014 15:20	-21.75551498	-21.75544889	-21.75551813	21.81595343	21.81582011	21.81597818
16/07/2014 15:25	-21.75551382	-21.75544964	-21.75551945	21.81595678	21.8158202	21.81597683
16/07/2014 15:30	-21.75551266	-21.75545038	-21.75552076	21.81596013	21.8158203	21.81597548
16/07/2014 15:35	-21.75551085	-21.75545756	-21.75552208	21.81596258	21.81582609	21.81597412
16/07/2014 15:40	-21.75550263	-21.75546239	-21.75554011	21.81595336	21.8158329	21.81601491
16/07/2014 15:45	-21.75550429	-21.75546717	-21.75553236	21.81592217	21.81583972	21.81600723
16/07/2014 15:50	-21.75550596	-21.75547195	-21.75552405	21.81589098	21.81584655	21.81599848
16/07/2014 15:54	-21.75550707	-21.75547673	-21.75551573	21.81585981	21.81585337	21.81598972
16/07/2014 15:59	-21.75547397	-21.75548151	-21.75549616	21.81582912	21.8158602	21.81591994
16/07/2014 16:04	-21.75545716	-21.75548629	-21.75548026	21.81582205	21.81586703	21.81584891
16/07/2014 16:09	-21.75545482	-21.75549107	-21.75547665	21.81582515	21.81587385	21.81581686
16/07/2014 16:14	-21.75547914	-21.75549585	-21.75546081	21.81582156	21.81588068	21.81579809
16/07/2014 16:19	-21.75546357	-21.75550063	-21.75546163	21.81581819	21.8158875	21.8157946
16/07/2014 16:24	-21.7554851	-21.75550541	-21.75548202	21.81585404	21.81589433	21.81577477
16/07/2014 16:29	-21.75550589	-21.75551019	-21.75548656	21.81588062	21.81590115	21.81576236
16/07/2014 16:34	-21.75551747	-21.75551498	-21.75549689	21.81586963	21.81590798	21.81574627
16/07/2014 16:39	-21.75550374	-21.75550793	-21.75550655	21.81585622	21.81589221	21.81573128
16/07/2014 16:44	-21.75549001	-21.75550031	-21.75550559	21.81584281	21.81587533	21.81574244
16/07/2014 16:49	-21.75547552	-21.75550068	-21.75550463	21.81584024	21.81587453	21.81575361
16/07/2014 16:54	-21.75547605	-21.75550227	-21.75550367	21.81583365	21.81587617	21.81576477
16/07/2014 16:59	-21.75547425	-21.75550387	-21.75550271	21.8158217	21.81587781	21.81577593
16/07/2014 17:04	-21.75547436	-21.75550546	-21.75550175	21.81582084	21.81587945	21.8157871
16/07/2014 17:09	-21.75548022	-21.75550705	-21.75550079	21.81583341	21.8158811	21.81579826
16/07/2014 17:14	-21.75555868	-21.75550865	-21.75549982	21.81590439	21.81588274	21.81580942
16/07/2014 17:19	-21.75559498	-21.75551024	-21.75549886	21.81593216	21.81588438	21.81582059
16/07/2014 17:24	-21.75559613	-21.75551183	-21.7554979	21.81592784	21.81588602	21.81583175
16/07/2014 17:29	-21.75559728	-21.75551342	-21.75549694	21.81592352	21.81588767	21.81584291
16/07/2014 17:34	-21.75559843	-21.75551502	-21.75549598	21.8159192	21.81588931	21.81585408
16/07/2014 17:39	-21.75559958	-21.75551661	-21.75549502	21.81591488	21.81589095	21.81586524
16/07/2014 17:44	-21.75560073	-21.7555182	-21.75549534	21.81591055	21.81589259	21.81587416
16/07/2014 17:49	-21.75560188	-21.75551772	-21.75549795	21.81590623	21.81589265	21.81587907
16/07/2014 17:54	-21.75560303	-21.75551695	-21.75550056	21.81590191	21.81589247	21.81588398
16/07/2014 17:59	-21.75560418	-21.75551617	-21.75550317	21.81589759	21.8158923	21.81588889
16/07/2014 18:04	-21.75560533	-21.7555154	-21.75550578	21.81589327	21.81589212	21.8158938
16/07/2014 18:09	-21.75559974	-21.75551462	-21.75550875	21.81589219	21.81589195	21.81589939
16/07/2014 18:14	-21.7555937	-21.75551385	-21.75551205	21.81589132	21.81589177	21.81590558
16/07/2014 18:19	-21.75558766	-21.75551307	-21.75551534	21.81589046	21.8158916	21.81591177
16/07/2014 18:24	-21.75558163	-21.7555123	-21.75551863	21.81588959	21.81589142	21.81591796
16/07/2014 18:29	-21.75557559	-21.75551153	-21.75552192	21.81588873	21.81589125	21.81592415
16/07/2014 18:34	-21.75556956	-21.75551075	-21.75552522	21.81588786	21.81589107	21.81593034
16/07/2014 18:39	-21.75556352	-21.75550998	-21.75552851	21.815887	21.8158909	21.81593652
16/07/2014 18:44	-21.75555748	-21.7555092	-21.7555318	21.81588613	21.81589072	21.81594271
16/07/2014 18:49	-21.75555145	-21.7555025	-21.75553509	21.81588527	21.81588507	21.8159489
16/07/2014 18:54	-21.75554541	-21.7554949	-21.75553839	21.8158844	21.81587858	21.81595509
16/07/2014 18:59	-21.75553938	-21.7554873	-21.75554168	21.81588354	21.81587209	21.81596128
16/07/2014 19:04	-21.75553334	-21.75547971	-21.75554497	21.81588267	21.81586561	21.81596747
16/07/2014 19:09	-21.75552731	-21.75547211	-21.75554639	21.81588181	21.81585912	21.81597044
16/07/2014 19:14	-21.75552127	-21.75546451	-21.75554549	21.81588094	21.81585263	21.81596939
16/07/2014 19:19	-21.75551611	-21.75545691	-21.75554458	21.81588184	21.81584615	21.81596835
16/07/2014 19:24	-21.75551617	-21.75544931	-21.75554367	21.81589328	21.81583966	21.81596731
16/07/2014 19:29	-21.75552248	-21.75545072	-21.75554276	21.81590755	21.81582217	21.81596626
16/07/2014 19:34	-21.75548622	-21.75545957	-21.75554185	21.81582636	21.81580866	21.81596522
16/07/2014 19:39	-21.75546654	-21.7554535	-21.75554094	21.81577629	21.8157955	21.81596418
16/07/2014 19:44	-21.7554844	-21.75544275	-21.75554003	21.81580204	21.81578165	21.81596313
16/07/2014 19:49	-21.75543116	-21.75542856	-21.75553912	21.81573242	21.81579383	21.81596209
16/07/2014 19:54	-21.75543581	-21.75542429	-21.75553821	21.8157628	21.81579668	21.81596105
16/07/2014 19:59	-21.75543952	-21.75542349	-21.7555373	21.81576655	21.815793	21.81596
16/07/2014 20:04	-21.75544316	-21.75542269	-21.75553639	21.81576853	21.81578932	21.81595896
16/07/2014 20:09	-21.75544681	-21.75542189	-21.75553352	21.81577051	21.81578565	21.81595924
16/07/2014 20:14	-21.7554761	-21.7554228	-21.75552838	21.81584257	21.81579468	21.81596106
16/07/2014 20:19	-21.75551271	-21.75542418	-21.75552325	21.81592786	21.8158086	21.81596288
16/07/2014 20:24	-21.75550764	-21.75543639	-21.75551302	21.81589658	21.81581275	21.81595566
16/07/2014 20:29	-21.7555118	-21.7555838	-21.75550017	21.81590237	21.81586441	21.81594379
16/07/2014 20:34	-21.75600575	-21.75592003	-21.75612446	21.81522513	21.81553514	21.81563468
16/07/2014 20:39	-21.75682183	-21.75667845	-21.75705496	21.81474867	21.81483498	21.81479519
16/07/2014 20:44	-21.75778848	-21.75788417	-21.75785052	21.81394519	21.81441411	21.81400042
16/07/2014 20:49	-21.75838326	-21.75845606	-21.75810432	21.81318592	21.81344152	21.81331079
16/07/2014 20:54	-21.75897234	-21.75869421	-21.75867276	21.81179465	21.81204139	21.81209143
16/07/2014 20:59	-21.75930169	-21.75903934	-21.75917897	21.81087788	21.81119058	21.81091132
16/07/2014 21:04	-21.7593703	-21.75906097	-21.75926062	21.81069257	21.81120024	21.8107606
16/07/2014 21:09	-21.75938472	-21.7590826	-21.75929393	21.81067964	21.8112099	21.8107291
16/07/2014 21:14	-21.75939913	-21.75921952	-21.75932724	21.8106667	21.81091786	21.81069759
16/07/2014 21:19	-21.75939918	-21.75932341	-21.75930197	21.81066585	21.8106809	21.8106939
16/07/2014 21:24	-21.75939747	-21.75932894	-21.75929074	21.81066646	21.81067325	21.81068699
16/07/2014 21:29	-21.75939577	-21.75933177	-21.75929634	21.81066707	21.81066965	21.81067498
16/07/2014 21:34	-21.75939406	-21.7593346	-21.75930194	21.81066768	21.81066606	21.81066297
16/07/2014 21:39	-21.75939236	-21.75933744	-21.75930754	21.8106683	21.81066247	21.81065096
16/07/2014 21:44	-21.75939065	-21.75934027	-21.75931313	21.81066891	21.81065888	21.81063895
16/07/2014 21:49	-21.75938894	-21.7593431	-21.75931873	21.81066952	21.81065529	21.81062695
16/07/2014 21:54	-21.75938724	-21.75934593	-21.75932433	21.81067014	21.81065169	21.81061494
16/07/2014 21:59	-21.75938553	-21.75934877	-21.75932993	21.81067075	21.8106481	21.81060293
16/07/2014 22:04	-21.75938383	-21.7593516	-21.75933553	21.81067136	21.81064451	21.81059092
16/07/2014 22:09	-21.75938212	-21.75935443	-21.75934113	21.81067197	21.81064092	21.81057891
16/07/2014 22:14	-21.75938042	-21.75935726	-21.75934673	21.81067259	21.81063733	21.8105669
16/07/2014 22:19	-21.75938018	-21.7593601	-21.75935233	21.81067256	21.81063373	21.8105549
16/07/2014 22:24	-21.75938028	-21.75936089	-21.75935485	21.81067238	21.81063279	21.81056042
16/07/2014 22:29	-21.75938038	-21.75935903	-21.75935335	21.81067221	21.81063531	21.8105888
16/07/2014 22:34	-21.75938048	-21.75935717	-21.75935185	21.81067203	21.81063782	21.81061718
16/07/2014 22:39	-21.75938058	-21.75935531	-21.75935165	21.81067186	21.81064033	21.81063699
16/07/2014 22:44	-21.75938068	-21.75935345	-21.75935448	21.81067168	21.81064285	21.81063661
16/07/2014 22:49	-21.75938078	-21.75935159	-21.75935732	21.8106715	21.81064536	21.81063623
16/07/2014 22:54	-21.75938088	-21.75934973	-21.75936016	21.81067133	21.81064788	21.81063584
16/07/2014 22:59	-21.75938098	-21.75934787	-21.759363	21.81067115	21.81065039	21.81063546
16/07/2014 23:04	-21.75938108	-21.75934601	-21.75936584	21.81067098	21.8106529	21.81063508
16/07/2014 23:09	-21.75938118	-21.75934415	-21.75936867	21.8106708	21.81065542	21.8106347
16/07/2014 23:14	-21.75938128	-21.75934229	-21.75937151	21.81067063	21.81065793	21.81063432
16/07/2014 23:19	-21.75938393	-21.75934043	-21.75937435	21.81067122	21.81066045	21.81063394
16/07/2014 23:24	-21.75938371	-21.75933933	-21.75937719	21.81067279	21.8106618	21.81063356
16/07/2014 23:29	-21.7593824	-21.75933898	-21.75938003	21.81067463	21.81066201	21.81063318
16/07/2014 23:34	-21.75938109	-21.75933864	-21.75938286	21.81067648	21.81066222	21.8106328
16/07/2014 23:39	-21.75937978	-21.75933829	-21.7593842	21.81067832	21.81066243	21.81063275
16/07/2014 23:44	-21.75937846	-21.75933795	-21.75937998	21.81068016	21.81066263	21.81063394
16/07/2014 23:49	-21.75937715	-21.75933761	-21.75937575	21.81068201	21.81066284	21.81063512
16/07/2014 23:54	-21.75937584	-21.75933726	-21.75937153	21.81068385	21.81066305	21.81063631
16/07/2014 23:59	-21.75937453	-21.75933692	-21.7593673	21.81068569	21.81066326	21.8106375
17/07/2014 00:04	-21.75937321	-21.75933657	-21.75936307	21.81068754	21.81066346	21.81063868
17/07/2014 00:09	-21.7593719	-21.75933623	-21.75935885	21.81068938	21.81066367	21.81063987
17/07/2014 00:14	-21.75937059	-21.75933589	-21.75935462	21.81069122	21.81066388	21.81064105
17/07/2014 00:19	-21.75936928	-21.75933554	-21.7593504	21.81069307	21.81066408	21.81064224
17/07/2014 00:24	-21.75937032	-21.7593352	-21.75934617	21.81069131	21.81066429	21.81064343
17/07/2014 00:29	-21.75937232	-21.75933485	-21.75934194	21.81068809	21.8106645	21.81064461
17/07/2014 00:34	-21.75937432	-21.75933451	-21.75933772	21.81068487	21.81066471	21.8106458
17/07/2014 00:39	-21.75937632	-21.75933416	-21.75933341	21.81068165	21.81066491	21.81065022
17/07/2014 00:44	-21.75937831	-21.75933382	-21.75932883	21.81067843	21.81066512	21.81066496
17/07/2014 00:49	-21.75938031	-21.75933348	-21.75932424	21.81067521	21.81066533	21.8106797
17/07/2014 00:54	-21.75937919	-21.75933313	-21.75931984	21.81067761	21.81066554	21.81069396
17/07/2014 00:59	-21.75937351	-21.75933279	-21.75932122	21.81068822	21.81066574	21.8106926
17/07/2014 01:04	-21.75936783	-21.75933244	-21.75932261	21.81069883	21.81066595	21.81069123
17/07/2014 01:09	-21.75936215	-21.7593321	-21.75932399	21.81070945	21.81066616	21.81068987
17/07/2014 01:14	-21.75935647	-21.75933176	-21.75932538	21.81072006	21.81066637	21.81068851
17/07/2014 01:19	-21.75935079	-21.75933141	-21.75932676	21.81073067	21.81066657	21.81068714
17/07/2014 01:24	-21.75934511	-21.75933243	-21.75932814	21.81074128	21.81066488	21.81068578
17/07/2014 01:29	-21.75933943	-21.75933506	-21.75932953	21.8107519	21.81066082	21.81068442
17/07/2014 01:34	-21.75933375	-21.75933539	-21.75933091	21.81076251	21.81065944	21.81068306
17/07/2014 01:39	-21.75932807	-21.75933571	-21.75933229	21.81077312	21.81065805	21.81068169
17/07/2014 01:44	-21.75932239	-21.75933603	-21.75933368	21.81078373	21.81065666	21.81068033
17/07/2014 01:49	-21.75931671	-21.75933635	-21.75933506	21.81079435	21.81065527	21.81067897
17/07/2014 01:54	-21.75931502	-21.75933668	-21.75933644	21.81079685	21.81065388	21.8106776
17/07/2014 01:59	-21.75932028	-21.759337	-21.75933783	21.81078515	21.8106525	21.81067624
17/07/2014 02:04	-21.75932555	-21.75933732	-21.75933921	21.81077346	21.81065111	21.81067488
17/07/2014 02:09	-21.75933082	-21.75933764	-21.7593406	21.81076177	21.81064972	21.81067352
17/07/2014 02:14	-21.75933609	-21.75933796	-21.75934198	21.81075008	21.81064833	21.81067215
17/07/2014 02:19	-21.75934135	-21.75933829	-21.75934336	21.81073838	21.81064694	21.81067079
17/07/2014 02:24	-21.75934662	-21.75933861	-21.75934475	21.81072669	21.81064556	21.81066943
17/07/2014 02:29	-21.75935189	-21.75933889	-21.75934613	21.810715	21.81064451	21.81066806
17/07/2014 02:34	-21.75935716	-21.75933876	-21.75934751	21.81070331	21.81064673	21.8106667
17/07/2014 02:39	-21.75936242	-21.75933862	-21.7593489	21.81069161	21.81064896	21.81066534
17/07/2014 02:44	-21.75936769	-21.75933849	-21.75935028	21.81067992	21.81065118	21.81066398
17/07/2014 02:49	-21.75937296	-21.75933836	-21.75935166	21.81066823	21.8106534	21.81066261
17/07/2014 02:54	-21.75937644	-21.75933823	-21.75935305	21.81066081	21.81065562	21.81066125
17/07/2014 02:59	-21.75937511	-21.75933809	-21.75935283	21.81066489	21.81065785	21.81065851
17/07/2014 03:04	-21.75937379	-21.75933796	-21.75935241	21.81066898	21.81066007	21.81065559
17/07/2014 03:09	-21.75937246	-21.75933783	-21.75935199	21.81067307	21.81066229	21.81065268
17/07/2014 03:14	-21.7593732	-21.75933901	-21.75935157	21.81067397	21.81066105	21.81064977
17/07/2014 03:19	-21.75937544	-21.75934058	-21.75935115	21.81067253	21.81065877	21.81064686
17/07/2014 03:24	-21.75937769	-21.75934215	-21.75935073	21.81067108	21.8106565	21.81064394
17/07/2014 03:29	-21.75937994	-21.75934372	-21.75935031	21.81066964	21.81065422	21.81064103
17/07/2014 03:34	-21.75938219	-21.75935573	-21.75934989	21.8106682	21.81063414	21.81063812
17/07/2014 03:39	-21.75938444	-21.75936953	-21.75934939	21.81066675	21.81061832	21.81063673
17/07/2014 03:44	-21.75938669	-21.75936194	-21.75934871	21.81066531	21.81064436	21.81063879
17/07/2014 03:49	-21.75938894	-21.75936258	-21.75934803	21.81066387	21.81064478	21.81064085
17/07/2014 03:54	-21.75939119	-21.75936323	-21.75934735	21.81066242	21.8106452	21.81064291
17/07/2014 03:59	-21.75939344	-21.75936387	-21.75934667	21.81066098	21.81064562	21.81064497
17/07/2014 04:04	-21.75939399	-21.75936451	-21.75934598	21.81066059	21.81064604	21.81064704
17/07/2014 04:09	-21.75939304	-21.75936516	-21.7593453	21.81066115	21.81064646	21.8106491
17/07/2014 04:14	-21.75939208	-21.7593658	-21.75934462	21.8106617	21.81064688	21.81065116
17/07/2014 04:19	-21.75939112	-21.75936644	-21.75934394	21.81066226	21.8106473	21.81065322
17/07/2014 04:24	-21.75939017	-21.75936709	-21.75934326	21.81066281	21.81064772	21.81065528
17/07/2014 04:29	-21.75938921	-21.75936773	-21.75934258	21.81066337	21.81064814	21.81065734
17/07/2014 04:34	-21.75938825	-21.75936838	-21.7593419	21.81066392	21.81064856	21.8106594
17/07/2014 04:39	-21.7593873	-21.75936902	-21.75934858	21.81066448	21.81064899	21.81065749
17/07/2014 04:44	-21.75938665	-21.7593778	-21.75937499	21.81066238	21.81064797	21.81064494
17/07/2014 04:49	-21.75939161	-21.75939562	-21.7594014	21.81062653	21.81064988	21.81063238
17/07/2014 04:54	-21.75944915	-21.75940344	-21.75938767	21.81065851	21.81065388	21.81063852
17/07/2014 04:59	-21.7601371	-21.75975412	-21.75972026	21.81042598	21.81045619	21.81048205
17/07/2014 05:04	-21.76075618	-21.76048356	-21.76029823	21.809997	21.81009227	21.81021041
17/07/2014 05:09	-21.76204485	-21.76137223	-21.76094872	21.81004188	21.81000565	21.81003424
17/07/2014 05:14	-21.76317884	-21.76305693	-21.76210399	21.81027064	21.81038309	21.81052258
17/07/2014 05:19	-21.76424547	-21.7640839	-21.76325926	21.81147515	21.81130276	21.81101092
17/07/2014 05:24	-21.76438132	-21.76429384	-21.76429665	21.81129944	21.81138119	21.81139714
17/07/2014 05:29	-21.76459679	-21.76478023	-21.76464414	21.81058921	21.81088981	21.81098813
17/07/2014 05:34	-21.76597853	-21.765876	-21.76582959	21.81030118	21.80998436	21.81005896
17/07/2014 05:39	-21.76718145	-21.76689416	-21.76673992	21.80960329	21.80941464	21.80955497
17/07/2014 05:44	-21.76823434	-21.76777943	-21.76738857	21.80870851	21.80873597	21.80891254
17/07/2014 05:49	-21.76902035	-21.76908416	-21.76907386	21.80713455	21.80756772	21.80764049
17/07/2014 05:54	-21.77035085	-21.77002801	-21.77024658	21.80678414	21.80639868	21.80633421
17/07/2014 05:59	-21.77115883	-21.77087601	-21.77108958	21.80482519	21.80517576	21.80503628
17/07/2014 06:04	-21.77175907	-21.77179993	-21.77201608	21.80378165	21.80365786	21.80337098
17/07/2014 06:09	-21.77235931	-21.77264026	-21.7726572	21.80273811	21.80241166	21.80257864
17/07/2014 06:14	-21.7736091	-21.77319459	-21.77341894	21.80114137	21.80146987	21.80137149
17/07/2014 06:19	-21.77337977	-21.7733049	-21.77338788	21.79953759	21.79976151	21.79994528
17/07/2014 06:24	-21.77262788	-21.77270011	-21.77285128	21.79786854	21.79782702	21.79791341
17/07/2014 06:29	-21.77117304	-21.77171216	-21.7716512	21.79667144	21.7971058	21.79705847
17/07/2014 06:34	-21.77061016	-21.77077929	-21.7705663	21.79632228	21.79642725	21.79622281
17/07/2014 06:39	-21.77061577	-21.77059798	-21.77056983	21.79553962	21.79608873	21.79562494
17/07/2014 06:44	-21.77073944	-21.77059793	-21.77060802	21.79548225	21.79576743	21.79557888
17/07/2014 06:49	-21.77072246	-21.77066285	-21.77064621	21.79549886	21.79553877	21.79553282
17/07/2014 06:54	-21.77077701	-21.77084081	-21.77076314	21.79549038	21.79533228	21.79550269
17/07/2014 06:59	-21.77122561	-21.77102787	-21.7710715	21.79423049	21.79436031	21.79428024
17/07/2014 07:04	-21.7713074	-21.77129771	-21.77127069	21.79217642	21.79244187	21.79231903
17/07/2014 07:09	-21.77139867	-21.77150926	-21.77150968	21.79158124	21.79113764	21.7912307
17/07/2014 07:14	-21.77149889	-21.77150884	-21.77155056	21.79119716	21.79113778	21.7910849
17/07/2014 07:19	-21.771517	-21.77150842	-21.77154092	21.7911237	21.79113791	21.791093
17/07/2014 07:24	-21.77151526	-21.771508	-21.77153128	21.79112531	21.79113804	21.79110111
17/07/2014 07:29	-21.77151353	-21.77150757	-21.77152165	21.79112693	21.79113817	21.79110921
17/07/2014 07:34	-21.77151179	-21.77150715	-21.77151201	21.79112854	21.7911383	21.79111732
17/07/2014 07:39	-21.77151005	-21.77150673	-21.77150238	21.79113015	21.79113844	21.79112542
17/07/2014 07:44	-21.77150831	-21.77150631	-21.77149274	21.79113177	21.79113857	21.79113353
17/07/2014 07:49	-21.77150658	-21.77150589	-21.77148311	21.79113338	21.7911387	21.79114163
17/07/2014 07:54	-21.77150484	-21.77150547	-21.77147347	21.79113499	21.79113883	21.79114974
17/07/2014 07:59	-21.7715031	-21.77150505	-21.771476	21.79113661	21.79113896	21.79114755
17/07/2014 08:04	-21.77150136	-21.77150463	-21.77147862	21.79113822	21.7911391	21.79114527
17/07/2014 08:09	-21.77149963	-21.77150526	-21.77148124	21.79113983	21.79113919	21.791143
17/07/2014 08:14	-21.77149789	-21.77150964	-21.77148386	21.79114145	21.79113915	21.79114073
17/07/2014 08:19	-21.77149724	-21.77151402	-21.77148648	21.79114199	21.79113911	21.79113846
17/07/2014 08:24	-21.77149701	-21.7715137	-21.7714891	21.79114211	21.79114081	21.79113618
17/07/2014 08:29	-21.77149679	-21.77151045	-21.77149171	21.79114223	21.79114357	21.79113391
17/07/2014 08:34	-21.77149657	-21.7715072	-21.77149433	21.79114235	21.79114634	21.79113164
17/07/2014 08:39	-21.77149634	-21.77150396	-21.77149695	21.79114248	21.7911491	21.79112937
17/07/2014 08:44	-21.77149612	-21.77150071	-21.77149957	21.7911426	21.79115187	21.7911271
17/07/2014 08:49	-21.77149589	-21.77149747	-21.77150219	21.79114272	21.79115464	21.79112482
17/07/2014 08:54	-21.77149567	-21.77149592	-21.77150481	21.79114284	21.79115601	21.79112255
17/07/2014 08:59	-21.77149544	-21.77149561	-21.77150518	21.79114296	21.79115638	21.79112531
17/07/2014 09:04	-21.77149522	-21.77149529	-21.77150527	21.79114308	21.79115675	21.79112869
17/07/2014 09:09	-21.77149499	-21.77149498	-21.77150537	21.79114321	21.79115712	21.79113207
17/07/2014 09:14	-21.77149477	-21.77149467	-21.77150546	21.79114333	21.79115748	21.79113546
17/07/2014 09:19	-21.77149454	-21.77149436	-21.77150555	21.79114345	21.79115785	21.79113884
17/07/2014 09:24	-21.77149432	-21.77149404	-21.77150564	21.79114357	21.79115822	21.79114222
17/07/2014 09:29	-21.7714941	-21.77149373	-21.77150573	21.79114369	21.79115859	21.7911456
17/07/2014 09:34	-21.77149509	-21.77149342	-21.77150582	21.79114297	21.79115895	21.79114899
17/07/2014 09:39	-21.77150437	-21.77149311	-21.77150592	21.79113655	21.79115932	21.79115237
17/07/2014 09:44	-21.77151366	-21.77149279	-21.77150601	21.79113012	21.79115969	21.79115575
17/07/2014 09:49	-21.77152294	-21.77149187	-21.7715061	21.7911237	21.79116073	21.79115914
17/07/2014 09:54	-21.77152788	-21.77149069	-21.77150619	21.79112138	21.79116207	21.79116252
17/07/2014 09:59	-21.77152465	-21.7714895	-21.77150628	21.79112681	21.7911634	21.7911659
17/07/2014 10:04	-21.77152142	-21.77148832	-21.77150637	21.79113224	21.79116473	21.79116928
17/07/2014 10:09	-21.77151818	-21.77148714	-21.77150647	21.79113767	21.79116606	21.79117267
17/07/2014 10:14	-21.77151495	-21.77148595	-21.77150656	21.79114311	21.79116739	21.79117605
17/07/2014 10:19	-21.77151172	-21.77148477	-21.77150665	21.79114854	21.79116873	21.79117943
17/07/2014 10:24	-21.77150849	-21.77148359	-21.77150674	21.79115397	21.79117006	21.79118281
17/07/2014 10:29	-21.77150526	-21.77148241	-21.77150683	21.7911594	21.79117139	21.7911862
17/07/2014 10:34	-21.77150202	-21.77148122	-21.77150693	21.79116483	21.79117272	21.79118958
17/07/2014 10:39	-21.77149879	-21.77148004	-21.77150702	21.79117026	21.79117405	21.79119296
17/07/2014 10:44	-21.77149556	-21.77147886	-21.77150711	21.79117569	21.79117539	21.79119635
17/07/2014 10:49	-21.77149233	-21.77146593	-21.7715072	21.79118112	21.79117842	21.79119973
17/07/2014 10:54	-21.7714891	-21.77146159	-21.77150729	21.79118655	21.79118185	21.79120311
17/07/2014 10:59	-21.77148586	-21.77146447	-21.77150738	21.79119198	21.79118498	21.79120649
17/07/2014 11:04	-21.77148263	-21.77146736	-21.77150748	21.79119741	21.7911881	21.79120988
17/07/2014 11:09	-21.7714794	-21.77147024	-21.77150757	21.79120284	21.79119122	21.79121326
17/07/2014 11:14	-21.77147617	-21.77147313	-21.77150766	21.79120827	21.79119435	21.79121664
17/07/2014 11:19	-21.77147294	-21.77147601	-21.77150775	21.7912137	21.79119747	21.79122002
17/07/2014 11:24	-21.7714697	-21.7714789	-21.77150784	21.79121913	21.7912006	21.79122341
17/07/2014 11:29	-21.77146647	-21.77148178	-21.77150793	21.79122456	21.79120372	21.79122679
17/07/2014 11:34	-21.77146324	-21.77148334	-21.77150728	21.79122999	21.79120602	21.79123048
17/07/2014 11:39	-21.77146001	-21.77148226	-21.77150479	21.79123542	21.79120668	21.79123491
17/07/2014 11:44	-21.77145814	-21.77148118	-21.7715023	21.7912397	21.79120734	21.79123935
17/07/2014 11:49	-21.77145969	-21.7714801	-21.7714998	21.79124112	21.791208	21.79124378
17/07/2014 11:54	-21.77146123	-21.77147902	-21.77149731	21.79124254	21.79120866	21.79124822
17/07/2014 11:59	-21.77146278	-21.77147794	-21.77149482	21.79124395	21.79120932	21.79125265
17/07/2014 12:04	-21.77146432	-21.77147687	-21.77149232	21.79124537	21.79120998	21.79125709
17/07/2014 12:09	-21.77146587	-21.77147579	-21.77148983	21.79124679	21.79121064	21.79126153
17/07/2014 12:14	-21.77146741	-21.77147471	-21.77148734	21.7912482	21.7912113	21.79126596
17/07/2014 12:19	-21.77146895	-21.77147363	-21.77148485	21.79124962	21.79121196	21.7912704
17/07/2014 12:24	-21.7714705	-21.77147255	-21.77148235	21.79125104	21.79121262	21.79127483
17/07/2014 12:29	-21.77147204	-21.77147147	-21.77147986	21.79125245	21.79121327	21.79127927
17/07/2014 12:34	-21.77147359	-21.77147039	-21.77147891	21.79125387	21.79121393	21.79127976
17/07/2014 12:39	-21.77147513	-21.77146932	-21.77148166	21.79125528	21.79121459	21.79127078
17/07/2014 12:43	-21.77147668	-21.77146824	-21.77148441	21.7912567	21.79121525	21.7912618
17/07/2014 12:48	-21.77147822	-21.77146716	-21.77148716	21.79125812	21.79121591	21.79125282
17/07/2014 12:53	-21.77147977	-21.77146608	-21.77148991	21.79125953	21.79121657	21.79124384
17/07/2014 12:58	-21.77148131	-21.771465	-21.77149266	21.79126095	21.79121723	21.79123486
17/07/2014 13:03	-21.77148286	-21.77146392	-21.7714946	21.79126237	21.79121789	21.79122757
17/07/2014 13:08	-21.7714844	-21.77146284	-21.77149021	21.79126378	21.79121855	21.79123355
17/07/2014 13:13	-21.77148595	-21.77146176	-21.77148582	21.7912652	21.79121921	21.79123952
17/07/2014 13:18	-21.77148749	-21.77146069	-21.77148143	21.79126662	21.79121987	21.79124549
17/07/2014 13:23	-21.77148904	-21.77145961	-21.77148089	21.79126803	21.79122053	21.79123001
17/07/2014 13:28	-21.77149058	-21.77145853	-21.77148316	21.79126945	21.79122119	21.79122334
17/07/2014 13:33	-21.77149213	-21.77145745	-21.77148491	21.79127086	21.79122185	21.79124128
17/07/2014 13:38	-21.77149367	-21.77142687	-21.77148633	21.79127228	21.79116138	21.79123811
17/07/2014 13:43	-21.77149522	-21.77138736	-21.77148775	21.7912737	21.79108242	21.7912241
17/07/2014 13:48	-21.77147812	-21.77134786	-21.77147956	21.79121733	21.79100347	21.79124425
17/07/2014 13:53	-21.77126752	-21.77128096	-21.77123831	21.79083909	21.79087948	21.79090966
17/07/2014 13:58	-21.77078355	-21.77090787	-21.77104424	21.79020222	21.79034217	21.79043306
17/07/2014 14:03	-21.76981687	-21.76986954	-21.7699249	21.78938766	21.78954696	21.78961067
17/07/2014 14:08	-21.76821739	-21.76840643	-21.76834327	21.78850166	21.78869037	21.78856408
17/07/2014 14:13	-21.76657106	-21.7665248	-21.76657129	21.78805429	21.78794253	21.7880358
17/07/2014 14:18	-21.76571526	-21.76568593	-21.7657875	21.78785451	21.78795845	21.78792983
17/07/2014 14:23	-21.76570346	-21.76570564	-21.76569712	21.78784378	21.78781981	21.78787198
17/07/2014 14:28	-21.76567392	-21.76563425	-21.76568434	21.78779209	21.78763447	21.78786088
17/07/2014 14:33	-21.76550763	-21.76563371	-21.76558542	21.78757487	21.78763718	21.7877259
17/07/2014 14:38	-21.76535569	-21.76563318	-21.7655049	21.78748504	21.78763989	21.78759465
17/07/2014 14:43	-21.76535413	-21.76563264	-21.76551058	21.78748489	21.7876426	21.7875921
17/07/2014 14:48	-21.76535258	-21.7656321	-21.76551626	21.78748473	21.78764532	21.78758955
17/07/2014 14:53	-21.76535102	-21.76563157	-21.76551838	21.78748458	21.78764803	21.78759105
17/07/2014 14:58	-21.76534947	-21.76562073	-21.7655193	21.78748443	21.78764879	21.78759394
17/07/2014 15:03	-21.76534791	-21.76553743	-21.76552022	21.78748428	21.78763582	21.78759682
17/07/2014 15:08	-21.76534636	-21.7654639	-21.76552114	21.78748412	21.78762584	21.78759971
17/07/2014 15:13	-21.76518525	-21.76543426	-21.76527337	21.78730491	21.78761757	21.7873783
17/07/2014 15:18	-21.76445516	-21.76469975	-21.76449681	21.78656876	21.78703961	21.78674121
17/07/2014 15:23	-21.76363504	-21.7638402	-21.76344569	21.78564046	21.78620364	21.78531888
17/07/2014 15:28	-21.76078591	-21.76075986	-21.76087634	21.7804962	21.780718	21.78077093
17/07/2014 15:33	-21.75878325	-21.7588743	-21.75857043	21.7767905	21.77665388	21.77711649
17/07/2014 15:38	-21.75581574	-21.75568934	-21.75561664	21.77372465	21.77388984	21.77383413
17/07/2014 15:43	-21.75417982	-21.75411201	-21.75390591	21.7724401	21.77254006	21.77288023
17/07/2014 15:48	-21.75239161	-21.75243134	-21.75208616	21.7716847	21.77210109	21.77181557
17/07/2014 15:53	-21.75168615	-21.75154573	-21.75130828	21.76966151	21.76956462	21.77015119
17/07/2014 15:58	-21.75112875	-21.75096752	-21.75019882	21.76838748	21.76868721	21.76981907
17/07/2014 16:03	-21.74987751	-21.75074601	-21.74926983	21.76849632	21.76841789	21.76959912
17/07/2014 16:08	-21.74862627	-21.74893511	-21.74866422	21.76860516	21.76994255	21.76961153
17/07/2014 16:13	-21.74742363	-21.74741611	-21.74742741	21.76857382	21.76912868	21.76880744
17/07/2014 16:18	-21.74686182	-21.74694965	-21.74662991	21.76652065	21.76658512	21.7666557
17/07/2014 16:23	-21.74589919	-21.74589863	-21.74603369	21.76492274	21.76495925	21.76497469
17/07/2014 16:28	-21.74540658	-21.74564852	-21.74575175	21.76344324	21.76376686	21.763873
17/07/2014 16:33	-21.74585531	-21.74543661	-21.74579847	21.76168456	21.76191353	21.76183088
17/07/2014 16:38	-21.74641939	-21.74624486	-21.7461926	21.76013639	21.76013109	21.76044103
17/07/2014 16:43	-21.74630289	-21.74632152	-21.74634617	21.76002357	21.75997836	21.76022362
17/07/2014 16:48	-21.74637928	-21.74634864	-21.74630067	21.75994556	21.75984646	21.75980551
17/07/2014 16:53	-21.74630705	-21.74627064	-21.74624135	21.75888267	21.75892766	21.75937172
17/07/2014 16:58	-21.7461786	-21.7459906	-21.7460959	21.75718289	21.75735513	21.757422
17/07/2014 17:03	-21.74575778	-21.74573154	-21.74582033	21.75651502	21.75646428	21.75656559
17/07/2014 17:08	-21.74575683	-21.74583374	-21.74579773	21.75644791	21.75617303	21.75655798
17/07/2014 17:13	-21.74604824	-21.74610592	-21.74590196	21.75607816	21.75580186	21.75605654
17/07/2014 17:18	-21.74647191	-21.74637312	-21.74644264	21.75538279	21.75545432	21.7553929
17/07/2014 17:23	-21.74653419	-21.74653514	-21.74653879	21.75527545	21.75526024	21.75527866
17/07/2014 17:28	-21.74653324	-21.74653016	-21.74653553	21.75527481	21.75526656	21.75527801
17/07/2014 17:33	-21.74653229	-21.74652754	-21.74653228	21.75527416	21.75526539	21.75527736
17/07/2014 17:38	-21.74653135	-21.74652492	-21.74652902	21.75527352	21.75526421	21.7552767
17/07/2014 17:43	-21.7465304	-21.74652229	-21.74652576	21.75527288	21.75526303	21.75527605
17/07/2014 17:48	-21.74652945	-21.74651967	-21.7465225	21.75527224	21.75526186	21.7552754
17/07/2014 17:53	-21.7465285	-21.74651705	-21.74651925	21.75527159	21.75526068	21.75527475
17/07/2014 17:58	-21.74652755	-21.74651442	-21.74651599	21.75527095	21.75525951	21.7552741
17/07/2014 18:03	-21.74652661	-21.7465118	-21.74651273	21.75527031	21.75525833	21.75527345
17/07/2014 18:08	-21.74652566	-21.74650918	-21.74650947	21.75526966	21.75525716	21.75527279
17/07/2014 18:13	-21.74652471	-21.74650655	-21.74650622	21.75526902	21.75525598	21.75527214
17/07/2014 18:18	-21.74652376	-21.74650393	-21.74650296	21.75526838	21.75525481	21.75527149
17/07/2014 18:23	-21.746525	-21.74650131	-21.74650336	21.75526573	21.75525363	21.75527253
17/07/2014 18:28	-21.74652708	-21.74649905	-21.74650436	21.7552623	21.75525293	21.75527384
17/07/2014 18:33	-21.74652916	-21.74649951	-21.74650536	21.75525888	21.75525567	21.75527515
17/07/2014 18:38	-21.74653125	-21.74649996	-21.74650636	21.75525545	21.75525841	21.75527646
17/07/2014 18:43	-21.74653333	-21.74650042	-21.74650736	21.75525203	21.75526114	21.75527777
17/07/2014 18:48	-21.74653541	-21.74650087	-21.74650836	21.7552486	21.75526388	21.75527908
17/07/2014 18:53	-21.7465346	-21.74650132	-21.74650935	21.75524897	21.75526662	21.75528039
17/07/2014 18:58	-21.746532	-21.74650178	-21.74651035	21.75525168	21.75526935	21.7552817
17/07/2014 19:03	-21.74652941	-21.74650223	-21.74651135	21.75525438	21.75527209	21.75528301
17/07/2014 19:08	-21.74652682	-21.74650268	-21.74651235	21.75525709	21.75527483	21.75528432
17/07/2014 19:13	-21.74652423	-21.74650314	-21.74651335	21.75525979	21.75527757	21.75528563
17/07/2014 19:18	-21.74652164	-21.74650359	-21.74651435	21.75526249	21.7552803	21.75528694
17/07/2014 19:23	-21.74651905	-21.74650404	-21.74651305	21.7552652	21.75528304	21.75528609
17/07/2014 19:28	-21.74651646	-21.74650469	-21.74651052	21.7552679	21.75528437	21.75528408
17/07/2014 19:33	-21.74651387	-21.74650607	-21.74650799	21.75527061	21.75528042	21.75528207
17/07/2014 19:38	-21.74651128	-21.74650745	-21.74650546	21.75527331	21.75527648	21.75528005
17/07/2014 19:43	-21.7465087	-21.74650883	-21.74650293	21.75527599	21.75527254	21.75527804
17/07/2014 19:48	-21.74650919	-21.7465102	-21.74650039	21.75527431	21.7552686	21.75527603
17/07/2014 19:53	-21.74650968	-21.74651158	-21.74649786	21.75527263	21.75526465	21.75527402
17/07/2014 19:58	-21.74651017	-21.74651296	-21.74649533	21.75527095	21.75526071	21.75527201
17/07/2014 20:03	-21.74651066	-21.74651434	-21.7464928	21.75526927	21.75525677	21.75527
17/07/2014 20:08	-21.74651116	-21.74651572	-21.74649027	21.75526759	21.75525283	21.75526798
17/07/2014 20:13	-21.74651165	-21.74651709	-21.74648774	21.75526591	21.75524888	21.75526597
17/07/2014 20:18	-21.74651214	-21.74651847	-21.74648521	21.75526423	21.75524494	21.75526396
17/07/2014 20:23	-21.74651263	-21.74651985	-21.74648798	21.75526255	21.755241	21.75526545
17/07/2014 20:28	-21.74651312	-21.74652128	-21.7464956	21.75526087	21.75523807	21.75527015
17/07/2014 20:33	-21.74651361	-21.74652286	-21.74650321	21.75525919	21.75523836	21.75527484
17/07/2014 20:38	-21.7465141	-21.74652445	-21.74650946	21.75525751	21.75523865	21.75527435
17/07/2014 20:43	-21.74651364	-21.74652603	-21.74651495	21.75526071	21.75523894	21.75527104
17/07/2014 20:48	-21.74651318	-21.74652761	-21.74652044	21.75526393	21.75523923	21.75526772
17/07/2014 20:53	-21.74651272	-21.7465292	-21.74652594	21.75526715	21.75523953	21.7552644
17/07/2014 20:58	-21.74651226	-21.74653078	-21.74653143	21.75527037	21.75523982	21.75526108
17/07/2014 21:03	-21.7465118	-21.74653236	-21.74653692	21.7552736	21.75524011	21.75525777
17/07/2014 21:08	-21.74651134	-21.74653395	-21.74654241	21.75527682	21.7552404	21.75525445
17/07/2014 21:13	-21.74650589	-21.74653553	-21.74654791	21.75526972	21.75524069	21.75525113
17/07/2014 21:18	-21.74649825	-21.74653711	-21.7465534	21.7552581	21.75524098	21.75524781
17/07/2014 21:23	-21.7464923	-21.74653777	-21.74655546	21.75524877	21.75524117	21.75524665
17/07/2014 21:28	-21.74649395	-21.74653563	-21.74655151	21.75524971	21.75524106	21.75524927
17/07/2014 21:33	-21.7464956	-21.7465335	-21.74654755	21.75525064	21.75524096	21.75525189
17/07/2014 21:38	-21.74649725	-21.74653137	-21.74654359	21.75525158	21.75524085	21.75525451
17/07/2014 21:43	-21.7464989	-21.74652923	-21.74653963	21.75525252	21.75524074	21.75525713
17/07/2014 21:48	-21.74650054	-21.7465271	-21.74653567	21.75525345	21.75524063	21.75525974
17/07/2014 21:53	-21.74650219	-21.74652497	-21.74653172	21.75525439	21.75524052	21.75526236
17/07/2014 21:58	-21.74650384	-21.74652283	-21.74652776	21.75525533	21.75524041	21.75526498
17/07/2014 22:03	-21.74650549	-21.7465207	-21.7465238	21.75525626	21.7552403	21.7552676
17/07/2014 22:08	-21.74650714	-21.74651857	-21.74651984	21.7552572	21.7552402	21.75527022
17/07/2014 22:13	-21.74650879	-21.74651656	-21.7465152	21.75525813	21.75524071	21.75527047
17/07/2014 22:18	-21.74651044	-21.74651544	-21.74650883	21.75525907	21.75524558	21.75526468
17/07/2014 22:23	-21.74651209	-21.74651446	-21.74650303	21.75526001	21.75524986	21.75525931
17/07/2014 22:28	-21.74651374	-21.74651533	-21.74650344	21.75526094	21.75524657	21.7552583
17/07/2014 22:33	-21.74651538	-21.74651619	-21.74650384	21.75526188	21.75524328	21.75525729
17/07/2014 22:38	-21.74651703	-21.74651706	-21.74650424	21.75526282	21.75523998	21.75525628
17/07/2014 22:43	-21.74651868	-21.74651792	-21.74650464	21.75526375	21.75523669	21.75525527
17/07/2014 22:48	-21.74652033	-21.74651879	-21.74650504	21.75526469	21.7552334	21.75525426
17/07/2014 22:53	-21.74652198	-21.74651965	-21.74650544	21.75526562	21.75523011	21.75525325
17/07/2014 22:58	-21.74652363	-21.74652052	-21.74650585	21.75526656	21.75522682	21.75525224
17/07/2014 23:03	-21.74652528	-21.74652138	-21.74650553	21.7552675	21.75522352	21.75525262
17/07/2014 23:08	-21.74652693	-21.74652224	-21.74650399	21.75526843	21.75522023	21.75525537
17/07/2014 23:13	-21.74652656	-21.74652311	-21.74650246	21.75526738	21.75521694	21.75525813
17/07/2014 23:18	-21.74652125	-21.74652397	-21.74650092	21.75526142	21.75521365	21.75526089
17/07/2014 23:23	-21.74651593	-21.7465242	-21.74649938	21.75525546	21.75521311	21.75526364
17/07/2014 23:28	-21.74650835	-21.74651193	-21.74650665	21.75524896	21.75526812	21.75525821
17/07/2014 23:33	-21.74649927	-21.74652494	-21.7465123	21.7552453	21.75524349	21.75524964
17/07/2014 23:38	-21.74654236	-21.74656282	-21.74654044	21.75534948	21.75530454	21.75539611
17/07/2014 23:43	-21.74628542	-21.74627454	-21.74636152	21.75585992	21.75588306	21.75598155
17/07/2014 23:48	-21.74558985	-21.74571049	-21.74579489	21.75651684	21.75653351	21.75660844
17/07/2014 23:53	-21.74539721	-21.74525622	-21.74549933	21.75626206	21.75634422	21.75627709
17/07/2014 23:58	-21.74454117	-21.74443871	-21.74453654	21.75575524	21.75601553	21.75577203
18/07/2014 00:03	-21.74348938	-21.74349388	-21.74336399	21.75593785	21.75581283	21.7562207
18/07/2014 00:08	-21.74260513	-21.74258847	-21.74261393	21.7549662	21.75492261	21.75507054
18/07/2014 00:13	-21.74186315	-21.74180183	-21.74186837	21.75350802	21.75338742	21.75356824
18/07/2014 00:18	-21.74112614	-21.74107068	-21.74110944	21.75309287	21.75311231	21.75329508
18/07/2014 00:23	-21.74112994	-21.74100278	-21.74111542	21.75305925	21.75305343	21.75322552
18/07/2014 00:28	-21.74110935	-21.74086731	-21.74112141	21.75306271	21.75280748	21.75315595
18/07/2014 00:33	-21.74108877	-21.74073185	-21.7411274	21.75306616	21.75256153	21.75308638
18/07/2014 00:38	-21.74104711	-21.74059639	-21.74106749	21.75303479	21.75231558	21.75293915
18/07/2014 00:43	-21.74041536	-21.74041615	-21.74040498	21.75202002	21.75196203	21.75202793
18/07/2014 00:48	-21.73954418	-21.73974571	-21.73974555	21.75036096	21.75038865	21.75055568
18/07/2014 00:53	-21.73927178	-21.73940635	-21.73944139	21.74923866	21.74910837	21.74922379
18/07/2014 00:58	-21.73928199	-21.7391909	-21.73926086	21.74765247	21.7476094	21.74768317
18/07/2014 01:03	-21.73808276	-21.73799492	-21.73812679	21.74496102	21.74521371	21.74524445
18/07/2014 01:08	-21.73670566	-21.73665573	-21.73687504	21.74291749	21.74298215	21.7432967
18/07/2014 01:13	-21.73649496	-21.7366766	-21.7364501	21.742775	21.74283327	21.74274235
18/07/2014 01:18	-21.73648603	-21.73648112	-21.73650944	21.74276284	21.74264764	21.74282522
18/07/2014 01:23	-21.73717106	-21.73640499	-21.73650195	21.74215929	21.7425356	21.74244978
18/07/2014 01:28	-21.73794353	-21.73791651	-21.73793422	21.73965246	21.73974797	21.73975566
18/07/2014 01:33	-21.73815431	-21.73773237	-21.73814936	21.73695277	21.73686818	21.73670778
18/07/2014 01:38	-21.7390142	-21.73828615	-21.73867296	21.73507919	21.73467885	21.73491292
18/07/2014 01:43	-21.7412612	-21.74128076	-21.74139639	21.73336805	21.73314955	21.73358101
18/07/2014 01:48	-21.74372457	-21.74390108	-21.74374056	21.73176655	21.73178493	21.73195227
18/07/2014 01:53	-21.74529947	-21.74554503	-21.74518929	21.73072388	21.73060022	21.7307879
18/07/2014 01:58	-21.74680409	-21.7463673	-21.74663548	21.72973267	21.72973895	21.72961054
18/07/2014 02:03	-21.74837805	-21.74817505	-21.7480212	21.72755839	21.7276857	21.72812319
18/07/2014 02:08	-21.74938015	-21.7498249	-21.74982959	21.72534862	21.72489221	21.72499571
18/07/2014 02:13	-21.749912	-21.74994726	-21.74996442	21.7238765	21.72459357	21.72438998
18/07/2014 02:18	-21.74993949	-21.749611	-21.74967413	21.72164837	21.72183855	21.72189099
18/07/2014 02:23	-21.74996508	-21.74980779	-21.75004972	21.71941696	21.72031188	21.71875664
18/07/2014 02:28	-21.74991618	-21.75002214	-21.74985144	21.71865247	21.71882742	21.71858789
18/07/2014 02:33	-21.74988599	-21.7498611	-21.74997137	21.71842129	21.71847566	21.71831941
18/07/2014 02:38	-21.75026811	-21.75008766	-21.75009129	21.71815373	21.71785781	21.71805093
18/07/2014 02:43	-21.75129433	-21.75143456	-21.75140497	21.71701435	21.71708651	21.71713321
18/07/2014 02:48	-21.75235244	-21.75226368	-21.7524358	21.71524795	21.71526611	21.71527194
18/07/2014 02:53	-21.75326527	-21.75307228	-21.75310331	21.71332056	21.71327399	21.71325999
18/07/2014 02:58	-21.75513386	-21.75495862	-21.75499811	21.71171065	21.71117799	21.71114286
18/07/2014 03:03	-21.75668123	-21.75649495	-21.75642388	21.71071017	21.70994849	21.71001119
18/07/2014 03:08	-21.7572075	-21.75726	-21.75722995	21.7106362	21.71090052	21.71097377
18/07/2014 03:13	-21.75744703	-21.75752953	-21.75740498	21.71130022	21.71142184	21.71135532
18/07/2014 03:18	-21.75744288	-21.75753839	-21.75741789	21.71130299	21.71143928	21.71137144
18/07/2014 03:23	-21.75743872	-21.75753714	-21.75742427	21.71130577	21.71143655	21.71137139
18/07/2014 03:28	-21.75743457	-21.75753588	-21.75743065	21.71130855	21.71143382	21.71137133
18/07/2014 03:33	-21.75743042	-21.75753463	-21.75743703	21.71131133	21.71143109	21.71137127
18/07/2014 03:38	-21.75742626	-21.75753337	-21.75744342	21.7113141	21.71142835	21.71137121
18/07/2014 03:43	-21.75742211	-21.75753211	-21.7574498	21.71131688	21.71142562	21.71137115
18/07/2014 03:48	-21.75741795	-21.75751898	-21.75745388	21.71131966	21.71140948	21.71137081
18/07/2014 03:53	-21.75740634	-21.75742491	-21.75741958	21.71132564	21.71130235	21.71135124
18/07/2014 03:58	-21.75742152	-21.75743074	-21.75724463	21.71132605	21.71131286	21.71118135
18/07/2014 04:03	-21.75742014	-21.75742902	-21.75726933	21.71128534	21.71132852	21.71122185
18/07/2014 04:08	-21.75732412	-21.75736088	-21.75729734	21.71119334	21.71120101	21.71121525
18/07/2014 04:13	-21.75790902	-21.75778714	-21.75780634	21.711656	21.71139982	21.7113869
18/07/2014 04:18	-21.75988829	-21.75991463	-21.75973969	21.71281511	21.71325984	21.71295238
18/07/2014 04:23	-21.76242618	-21.76214997	-21.76221005	21.71365234	21.71416323	21.71386986
18/07/2014 04:28	-21.76486892	-21.76511148	-21.76505989	21.7143785	21.71414887	21.71409999
18/07/2014 04:33	-21.76703788	-21.7670457	-21.76687165	21.7155786	21.7154984	21.71512449
18/07/2014 04:38	-21.76957399	-21.76981303	-21.76968037	21.7167469	21.71722772	21.71695485
18/07/2014 04:43	-21.77288635	-21.77269402	-21.77277228	21.71793664	21.71789313	21.71774361
18/07/2014 04:48	-21.77585995	-21.77558286	-21.77584577	21.71877587	21.71852352	21.71851243
18/07/2014 04:53	-21.77842529	-21.77850293	-21.77854293	21.71922585	21.71883204	21.71887755
18/07/2014 04:58	-21.78095137	-21.78098491	-21.78092514	21.71952477	21.71921054	21.71904153
18/07/2014 05:03	-21.78299544	-21.78302139	-21.78289593	21.71974196	21.7198309	21.71966046
18/07/2014 05:08	-21.78489184	-21.78480714	-21.78479421	21.72020782	21.72003666	21.72016849
18/07/2014 05:13	-21.78602159	-21.78601686	-21.78609357	21.72092022	21.72042798	21.72094896
18/07/2014 05:18	-21.7862378	-21.78621219	-21.78628977	21.72235086	21.72208321	21.72241581
18/07/2014 05:23	-21.78666504	-21.78671907	-21.78672919	21.72507215	21.72522186	21.72516846
18/07/2014 05:28	-21.78695433	-21.7869646	-21.78694096	21.72667975	21.72675173	21.72686829
18/07/2014 05:33	-21.78653456	-21.78693418	-21.78710987	21.72722895	21.72742715	21.72749948
18/07/2014 05:38	-21.78362702	-21.78373811	-21.78367981	21.72724043	21.72647558	21.72591096
18/07/2014 05:43	-21.78004815	-21.78001893	-21.77984063	21.73048168	21.73062091	21.73064694
18/07/2014 05:48	-21.77858252	-21.77863669	-21.77874606	21.73407338	21.73416471	21.73430975
18/07/2014 05:53	-21.77750974	-21.77769162	-21.77748679	21.73637492	21.73632961	21.73627972
18/07/2014 05:58	-21.77580728	-21.77592261	-21.77579042	21.7385761	21.73853812	21.73851526
18/07/2014 06:03	-21.77401578	-21.77411377	-21.77405807	21.7402869	21.7402299	21.74026249
18/07/2014 06:08	-21.77174241	-21.77188237	-21.77174572	21.74142259	21.74125259	21.74130588
18/07/2014 06:13	-21.76965138	-21.76956346	-21.76955444	21.74251985	21.74254723	21.74267316
18/07/2014 06:18	-21.76798161	-21.76819182	-21.76786452	21.74318596	21.74302453	21.74314824
18/07/2014 06:23	-21.76520515	-21.76515987	-21.76510692	21.74460211	21.74479546	21.74480737
18/07/2014 06:28	-21.76277527	-21.76297274	-21.7627897	21.74590413	21.74604001	21.74604989
18/07/2014 06:33	-21.76088322	-21.76083627	-21.76075268	21.74736685	21.74723105	21.74727911
18/07/2014 06:38	-21.76001179	-21.76016215	-21.7601332	21.74876994	21.74846011	21.74840817
18/07/2014 06:43	-21.76012621	-21.76020427	-21.76015375	21.74934739	21.74956777	21.74948184
18/07/2014 06:48	-21.76029449	-21.76007011	-21.76017459	21.74976282	21.7498782	21.74967458
18/07/2014 06:53	-21.76025438	-21.75999582	-21.76019535	21.74980213	21.74985933	21.7498553
18/07/2014 06:58	-21.76021427	-21.76001026	-21.76019612	21.74984143	21.74987939	21.74988078
18/07/2014 07:03	-21.76017415	-21.76002469	-21.76019469	21.74988073	21.74989946	21.7498893
18/07/2014 07:08	-21.76013404	-21.76003912	-21.76019326	21.74992004	21.74991952	21.74989782
18/07/2014 07:13	-21.76009393	-21.76005323	-21.76019184	21.74995934	21.74992072	21.74990634
18/07/2014 07:18	-21.76005382	-21.76006205	-21.76019041	21.74999865	21.74983676	21.74991486
18/07/2014 07:23	-21.76004138	-21.76004384	-21.76018899	21.75000719	21.75001877	21.74992337
18/07/2014 07:28	-21.76008032	-21.75999246	-21.76018972	21.74996132	21.750033	21.74992723
18/07/2014 07:33	-21.76008561	-21.7600008	-21.76019157	21.74995963	21.75002828	21.74992864
18/07/2014 07:38	-21.7600909	-21.76000915	-21.76019342	21.74995795	21.75002357	21.74993005
18/07/2014 07:43	-21.7600962	-21.76001749	-21.76019528	21.74995626	21.75001885	21.74993146
18/07/2014 07:48	-21.76010149	-21.76002583	-21.76019713	21.74995457	21.75001413	21.74993287
18/07/2014 07:53	-21.76010678	-21.76003418	-21.76019898	21.74995289	21.75000941	21.74993428
18/07/2014 07:58	-21.76011208	-21.76004252	-21.76020084	21.7499512	21.75000469	21.74993569
18/07/2014 08:03	-21.76011737	-21.76005087	-21.76020234	21.74994952	21.74999997	21.74993681
18/07/2014 08:08	-21.76012266	-21.76005921	-21.76020255	21.74994783	21.74999525	21.74993687
18/07/2014 08:13	-21.76012796	-21.76006756	-21.76020275	21.74994614	21.74999054	21.74993692
18/07/2014 08:18	-21.76013325	-21.7600759	-21.76020295	21.74994446	21.74998582	21.74993698
18/07/2014 08:23	-21.76013854	-21.76008424	-21.76020316	21.74994277	21.7499811	21.74993704
18/07/2014 08:28	-21.76014384	-21.76009352	-21.76020336	21.74994109	21.74997585	21.74993709
18/07/2014 08:33	-21.76014913	-21.76012188	-21.76020356	21.7499394	21.74995969	21.74993715
18/07/2014 08:38	-21.76015442	-21.76015025	-21.76020377	21.74993772	21.74994354	21.7499372
18/07/2014 08:43	-21.76015972	-21.76017861	-21.76020397	21.74993603	21.74992738	21.74993726
18/07/2014 08:48	-21.76016501	-21.76019718	-21.76020417	21.74993434	21.74991761	21.74993731
18/07/2014 08:53	-21.7601703	-21.76019495	-21.76020437	21.74993266	21.74992138	21.74993737
18/07/2014 08:58	-21.7601756	-21.76019271	-21.76020458	21.74993097	21.74992515	21.74993743
18/07/2014 09:03	-21.76018089	-21.76019048	-21.76020478	21.74992929	21.74992892	21.74993748
18/07/2014 09:08	-21.76018618	-21.76018824	-21.76020498	21.7499276	21.74993269	21.74993754
18/07/2014 09:13	-21.76019148	-21.76018601	-21.76020519	21.74992591	21.74993646	21.74993759
18/07/2014 09:18	-21.76019677	-21.76018377	-21.76020539	21.74992423	21.74994024	21.74993765
18/07/2014 09:23	-21.76020206	-21.76018154	-21.76020559	21.74992254	21.74994401	21.7499377
18/07/2014 09:28	-21.76020736	-21.7601793	-21.7602058	21.74992086	21.74994778	21.74993776
18/07/2014 09:32	-21.76021265	-21.76018617	-21.760206	21.74991917	21.74991104	21.74993782
18/07/2014 09:37	-21.76021794	-21.76020499	-21.7602062	21.74991748	21.74987114	21.74993787
18/07/2014 09:42	-21.76022324	-21.76023062	-21.76020641	21.7499158	21.74989055	21.74993793
18/07/2014 09:47	-21.76022853	-21.76023144	-21.76020661	21.74991411	21.74989109	21.74993798
18/07/2014 09:52	-21.76019497	-21.76023225	-21.76020681	21.74991942	21.74989164	21.74993804
18/07/2014 09:57	-21.7601792	-21.76023307	-21.76020702	21.74989736	21.74989218	21.7499381
18/07/2014 10:02	-21.76016534	-21.76023389	-21.76020722	21.74987297	21.74989273	21.74993815
18/07/2014 10:07	-21.76015149	-21.76023471	-21.76020742	21.74984858	21.74989327	21.74993821
18/07/2014 10:12	-21.76013763	-21.76023552	-21.76020763	21.74982419	21.74989382	21.74993826
18/07/2014 10:17	-21.76012378	-21.76023634	-21.76020783	21.74979979	21.74989437	21.74993832
18/07/2014 10:22	-21.76019702	-21.76023716	-21.76020803	21.74985239	21.74989491	21.74993837
18/07/2014 10:27	-21.76022503	-21.76023798	-21.76020824	21.74987104	21.74989546	21.74993843
18/07/2014 10:32	-21.76022773	-21.76023879	-21.76020844	21.74986937	21.749896	21.74993849
18/07/2014 10:37	-21.76023044	-21.76023961	-21.76020864	21.74986769	21.74989655	21.74993854
18/07/2014 10:42	-21.76023315	-21.76024043	-21.76020885	21.74986601	21.74989709	21.7499386
18/07/2014 10:47	-21.76023585	-21.76024125	-21.76020905	21.74986434	21.74989764	21.74993865
18/07/2014 10:52	-21.76023856	-21.76024206	-21.76020925	21.74986266	21.74989819	21.74993871
18/07/2014 10:57	-21.76024127	-21.76024288	-21.76020946	21.74986098	21.74989873	21.74993877
18/07/2014 11:02	-21.76024397	-21.7602437	-21.76020966	21.7498593	21.74989928	21.74993882
18/07/2014 11:07	-21.76024668	-21.76024452	-21.76020986	21.74985763	21.74989982	21.74993888
18/07/2014 11:12	-21.76024939	-21.76024533	-21.76021006	21.74985595	21.74990037	21.74993893
18/07/2014 11:17	-21.76025209	-21.76024615	-21.76021027	21.74985427	21.74990091	21.74993899
18/07/2014 11:22	-21.7602548	-21.76024697	-21.76021047	21.7498526	21.74990146	21.74993904
18/07/2014 11:27	-21.76025463	-21.76024779	-21.76021067	21.74985237	21.749902	21.7499391
18/07/2014 11:32	-21.76025324	-21.7602486	-21.76021088	21.74985276	21.74990255	21.74993916
18/07/2014 11:37	-21.76025186	-21.76024942	-21.76021108	21.74985315	21.7499031	21.74993921
18/07/2014 11:42	-21.76025048	-21.76025024	-21.76021128	21.74985353	21.74990364	21.74993927
18/07/2014 11:47	-21.76024909	-21.76025106	-21.76021149	21.74985392	21.74990419	21.74993932
18/07/2014 11:52	-21.76024771	-21.76025187	-21.76021169	21.74985431	21.74990473	21.74993938
18/07/2014 11:57	-21.76024633	-21.76025269	-21.76021189	21.7498547	21.74990528	21.74993943
18/07/2014 12:02	-21.76024495	-21.76025351	-21.7602121	21.74985508	21.74990582	21.74993949
18/07/2014 12:07	-21.76024356	-21.76025432	-21.7602123	21.74985547	21.74990637	21.74993955
18/07/2014 12:12	-21.76024218	-21.76025514	-21.7602125	21.74985586	21.74990692	21.7499396
18/07/2014 12:17	-21.7602408	-21.76025596	-21.76021271	21.74985624	21.74990746	21.74993966
18/07/2014 12:22	-21.76023941	-21.76025678	-21.76021291	21.74985663	21.74990801	21.74993971
18/07/2014 12:27	-21.76023803	-21.76025759	-21.76021311	21.74985702	21.74990855	21.74993977
18/07/2014 12:32	-21.76023665	-21.76025841	-21.76021332	21.74985741	21.7499091	21.74993983
18/07/2014 12:37	-21.76023527	-21.76025923	-21.76021352	21.74985779	21.74990964	21.74993988
18/07/2014 12:42	-21.76023388	-21.76026005	-21.76021372	21.74985818	21.74991019	21.74993994
18/07/2014 12:47	-21.7602325	-21.76026086	-21.76021393	21.74985857	21.74991074	21.74993999
18/07/2014 12:52	-21.76023112	-21.76026168	-21.76021413	21.74985895	21.74991128	21.74994005
18/07/2014 12:57	-21.76022973	-21.7602625	-21.76021433	21.74985934	21.74991183	21.7499401
18/07/2014 13:02	-21.76022835	-21.76026332	-21.76021454	21.74985973	21.74991237	21.74994016
18/07/2014 13:07	-21.76022697	-21.76026413	-21.76021474	21.74986012	21.74991292	21.74994022
18/07/2014 13:12	-21.76022558	-21.76026495	-21.76021494	21.7498605	21.74991346	21.74994027
18/07/2014 13:17	-21.7602242	-21.76026577	-21.76021515	21.74986089	21.74991401	21.74994033
18/07/2014 13:22	-21.76022282	-21.76026659	-21.76021535	21.74986128	21.74991455	21.74994038
18/07/2014 13:27	-21.76022144	-21.7602674	-21.76021555	21.74986166	21.7499151	21.74994044
18/07/2014 13:32	-21.76022005	-21.76026822	-21.76021576	21.74986205	21.74991565	21.7499405
18/07/2014 13:37	-21.76021867	-21.76026904	-21.76021596	21.74986244	21.74991619	21.74994055
18/07/2014 13:42	-21.76021729	-21.76026986	-21.76021616	21.74986282	21.74991674	21.74994061
18/07/2014 13:47	-21.7602159	-21.76026906	-21.76021636	21.74986321	21.74991622	21.74994066
18/07/2014 13:52	-21.76021452	-21.76026506	-21.76021732	21.7498636	21.74991359	21.7499387
18/07/2014 13:57	-21.76021314	-21.76026107	-21.76021977	21.74986399	21.74991095	21.7499327
18/07/2014 14:02	-21.76021176	-21.76025707	-21.76022222	21.74986437	21.74990832	21.74992671
18/07/2014 14:07	-21.76021037	-21.76025307	-21.76022467	21.74986476	21.74990569	21.74992072
18/07/2014 14:12	-21.76020899	-21.76025079	-21.76022712	21.74986515	21.74990372	21.74991473
18/07/2014 14:17	-21.76020761	-21.76025287	-21.76022956	21.74986553	21.74990345	21.74990874
18/07/2014 14:22	-21.76020622	-21.76025496	-21.76023201	21.74986592	21.74990318	21.74990275
18/07/2014 14:27	-21.76020484	-21.76025705	-21.76023446	21.74986631	21.74990291	21.74989676
18/07/2014 14:32	-21.76020346	-21.76025913	-21.76023691	21.7498667	21.74990264	21.74989077
18/07/2014 14:37	-21.76020208	-21.76026122	-21.76023936	21.74986708	21.74990237	21.74988478
18/07/2014 14:42	-21.76020069	-21.76026331	-21.76024181	21.74986747	21.7499021	21.74987879
18/07/2014 14:47	-21.76019931	-21.7602654	-21.76024426	21.74986786	21.74990183	21.7498728
18/07/2014 14:52	-21.76019793	-21.76026748	-21.76024671	21.74986824	21.74990156	21.74986681
18/07/2014 14:57	-21.76019654	-21.76026908	-21.76024526	21.74986863	21.74990154	21.74984758
18/07/2014 15:02	-21.76012845	-21.76025676	-21.76018685	21.74978732	21.74990852	21.74963494
18/07/2014 15:07	-21.7600461	-21.76023966	-21.76012844	21.74968854	21.74989781	21.74942229
18/07/2014 15:12	-21.75979613	-21.76005364	-21.76005932	21.7491195	21.74928959	21.74917784
18/07/2014 15:17	-21.75952635	-21.75963626	-21.75986184	21.74849488	21.74848837	21.74849853
18/07/2014 15:22	-21.75941864	-21.75928946	-21.7595947	21.74701548	21.74692446	21.7470974
18/07/2014 15:27	-21.75924786	-21.7588329	-21.7588244	21.7462286	21.74656361	21.74662277
18/07/2014 15:32	-21.75906598	-21.75810218	-21.75813849	21.74554781	21.74593894	21.74608796
18/07/2014 15:37	-21.7588841	-21.75843297	-21.75861727	21.74486701	21.74454855	21.74477507
18/07/2014 15:42	-21.75879174	-21.75895489	-21.75892553	21.74416742	21.74404725	21.74430273
18/07/2014 15:47	-21.75837554	-21.75847229	-21.75844559	21.74395976	21.74396064	21.74381962
18/07/2014 15:52	-21.75731004	-21.75740201	-21.75732228	21.74373933	21.74387418	21.74385024
18/07/2014 15:57	-21.75606439	-21.75626868	-21.75596342	21.74393552	21.74400275	21.74407381
18/07/2014 16:02	-21.75541929	-21.75513535	-21.75530508	21.74389377	21.74413132	21.74389606
18/07/2014 16:07	-21.75406224	-21.75400202	-21.75413195	21.74430876	21.74425988	21.74403651
18/07/2014 16:12	-21.75276673	-21.75271651	-21.75261537	21.74380072	21.74393123	21.74387664
18/07/2014 16:17	-21.75197892	-21.75199912	-21.75203273	21.7447202	21.74461133	21.74453151
18/07/2014 16:22	-21.75284479	-21.75272244	-21.75297802	21.74692874	21.74676657	21.74677722
18/07/2014 16:27	-21.75292339	-21.7528846	-21.75283858	21.7488461	21.7487025	21.748653
18/07/2014 16:32	-21.75403098	-21.75396476	-21.75428864	21.75049102	21.75024425	21.75016808
18/07/2014 16:37	-21.75346735	-21.7536733	-21.75364877	21.75225394	21.75185516	21.7519804
18/07/2014 16:42	-21.75355657	-21.75293233	-21.75365476	21.7536106	21.75329536	21.753858
18/07/2014 16:47	-21.75229142	-21.75217745	-21.7522049	21.75477741	21.75472941	21.7547457
18/07/2014 16:52	-21.75170864	-21.75163613	-21.75192417	21.75476615	21.75509932	21.75516011
18/07/2014 16:57	-21.75161123	-21.75156415	-21.75164108	21.75578875	21.75569495	21.75558759
18/07/2014 17:02	-21.75106968	-21.75092399	-21.75111089	21.75747271	21.7574935	21.75738178
18/07/2014 17:07	-21.75069771	-21.75085058	-21.75061721	21.75904921	21.75909323	21.7590156
18/07/2014 17:12	-21.74989956	-21.75003187	-21.74988866	21.76037387	21.76040167	21.76043686
18/07/2014 17:17	-21.74955296	-21.74987235	-21.7494977	21.76061243	21.76051505	21.7606728
18/07/2014 17:22	-21.74949916	-21.74974236	-21.74948683	21.7606977	21.76057788	21.76065624
18/07/2014 17:27	-21.74949499	-21.74961238	-21.74948465	21.76072012	21.76064071	21.76066129
18/07/2014 17:32	-21.74949552	-21.74948596	-21.7494825	21.76071251	21.76070132	21.76066639
18/07/2014 17:37	-21.74949606	-21.74947775	-21.74948034	21.7607049	21.7606882	21.7606715
18/07/2014 17:42	-21.7494966	-21.74947039	-21.7494783	21.76069729	21.76067655	21.76067651
18/07/2014 17:47	-21.74949714	-21.74946943	-21.74947728	21.76068968	21.76067611	21.76068074
18/07/2014 17:52	-21.74949767	-21.74946846	-21.74947626	21.76068207	21.76067566	21.76068497
18/07/2014 17:57	-21.74949642	-21.7494675	-21.74947171	21.76068187	21.76067522	21.76068503
18/07/2014 18:02	-21.74949507	-21.74946654	-21.74946696	21.76068205	21.76067478	21.76068484
18/07/2014 18:07	-21.74949372	-21.74946557	-21.74946221	21.76068223	21.76067433	21.76068466
18/07/2014 18:12	-21.74949237	-21.74946461	-21.74945746	21.76068241	21.76067389	21.76068448
18/07/2014 18:17	-21.74949102	-21.74946365	-21.7494527	21.76068259	21.76067345	21.76068429
18/07/2014 18:22	-21.74948967	-21.74946269	-21.74944795	21.76068277	21.76067301	21.76068411
18/07/2014 18:27	-21.74948832	-21.74946172	-21.74944868	21.76068295	21.76067256	21.7606853
18/07/2014 18:32	-21.74948697	-21.74946076	-21.74944972	21.76068313	21.76067212	21.76068657
18/07/2014 18:37	-21.74948563	-21.7494598	-21.74945076	21.76068331	21.76067168	21.76068785
18/07/2014 18:42	-21.74948428	-21.74945883	-21.7494518	21.76068349	21.76067124	21.76068912
18/07/2014 18:47	-21.74948293	-21.74945787	-21.74945284	21.76068367	21.76067079	21.76069039
18/07/2014 18:52	-21.74948158	-21.74945691	-21.74945388	21.76068385	21.76067035	21.76069166
18/07/2014 18:57	-21.74948023	-21.74945498	-21.74945491	21.76068403	21.76066717	21.76069293
18/07/2014 19:02	-21.74947888	-21.74945293	-21.74945595	21.76068421	21.76066364	21.7606942
18/07/2014 19:07	-21.74947753	-21.74945089	-21.74945699	21.76068439	21.76066011	21.76069547
18/07/2014 19:12	-21.74947504	-21.74944884	-21.74945803	21.76068378	21.76065658	21.76069674
18/07/2014 19:17	-21.74947073	-21.74944679	-21.74945907	21.76068192	21.76065305	21.76069801
18/07/2014 19:22	-21.74946641	-21.74944474	-21.74946011	21.76068005	21.76064952	21.76069928
18/07/2014 19:27	-21.74946209	-21.74944269	-21.74946057	21.76067819	21.76064599	21.76069867
18/07/2014 19:32	-21.74945777	-21.74944064	-21.74946097	21.76067632	21.76064247	21.76069787
18/07/2014 19:37	-21.74945346	-21.74943859	-21.74946138	21.76067445	21.76063894	21.76069707
18/07/2014 19:42	-21.74944914	-21.74943654	-21.74946178	21.76067259	21.76063541	21.76069627
18/07/2014 19:47	-21.74944482	-21.74943449	-21.74946219	21.76067072	21.76063188	21.76069547
18/07/2014 19:52	-21.7494405	-21.74943244	-21.74946259	21.76066886	21.76062835	21.76069467
18/07/2014 19:57	-21.74943619	-21.74943115	-21.74946299	21.76066699	21.76063224	21.76069387
18/07/2014 20:02	-21.74943187	-21.74942992	-21.7494634	21.76066512	21.76063669	21.76069307
18/07/2014 20:07	-21.74942755	-21.74942869	-21.7494638	21.76066326	21.76064114	21.76069227
18/07/2014 20:12	-21.74942323	-21.74942746	-21.74946421	21.76066139	21.7606456	21.76069147
18/07/2014 20:17	-21.74941891	-21.74942623	-21.74946461	21.76065952	21.76065005	21.76069067
18/07/2014 20:22	-21.7494146	-21.74942499	-21.74946502	21.76065766	21.7606545	21.76068987
18/07/2014 20:27	-21.74941028	-21.74942376	-21.74946664	21.76065579	21.76065895	21.76068912
18/07/2014 20:32	-21.74940596	-21.74942253	-21.74946858	21.76065393	21.7606634	21.76068838
18/07/2014 20:37	-21.74940164	-21.74942519	-21.74946616	21.76065206	21.76066614	21.76068837
18/07/2014 20:42	-21.74939733	-21.74942929	-21.74946319	21.76065019	21.76066824	21.76068846
18/07/2014 20:47	-21.74939301	-21.74943338	-21.74946022	21.76064833	21.76067035	21.76068854
18/07/2014 20:52	-21.74938869	-21.74943747	-21.74945725	21.76064646	21.76067245	21.76068862
18/07/2014 20:57	-21.74938437	-21.74944156	-21.74945428	21.7606446	21.76067456	21.76068871
18/07/2014 21:02	-21.74938006	-21.74944566	-21.74945131	21.76064273	21.76067666	21.76068879
18/07/2014 21:07	-21.74937574	-21.74944975	-21.74944834	21.76064086	21.76067876	21.76068887
18/07/2014 21:12	-21.74937142	-21.74945384	-21.74944537	21.760639	21.76068087	21.76068895
18/07/2014 21:17	-21.7493671	-21.74945793	-21.7494424	21.76063713	21.76068297	21.76068904
18/07/2014 21:22	-21.74936278	-21.74946203	-21.74943942	21.76063527	21.76068508	21.76068912
18/07/2014 21:27	-21.74935847	-21.74946612	-21.74943645	21.7606334	21.76068718	21.7606892
18/07/2014 21:32	-21.74935415	-21.74947021	-21.74943348	21.76063153	21.76068929	21.76068929
18/07/2014 21:37	-21.74934983	-21.74947181	-21.74947971	21.76062967	21.76069262	21.76068939
18/07/2014 21:42	-21.74934551	-21.74946523	-21.74952343	21.7606278	21.76064647	21.76065586
18/07/2014 21:47	-21.7493412	-21.74945573	-21.74956517	21.76062593	21.76057914	21.7606168
18/07/2014 21:52	-21.74933688	-21.74944624	-21.7496069	21.76062407	21.76051182	21.76057774
18/07/2014 21:57	-21.74933256	-21.74943675	-21.74964864	21.7606222	21.7604445	21.76053868
18/07/2014 22:02	-21.74932824	-21.74942726	-21.74969037	21.76062034	21.76037717	21.76049962
18/07/2014 22:07	-21.74932393	-21.74949617	-21.74973372	21.76061847	21.76030418	21.76043262
18/07/2014 22:12	-21.74970234	-21.74961621	-21.74977344	21.7603123	21.76027444	21.7602654
18/07/2014 22:17	-21.74972883	-21.74969835	-21.74975782	21.76030256	21.76029882	21.76026187
18/07/2014 22:22	-21.74972253	-21.74973268	-21.74974219	21.76030596	21.76030649	21.76025835
18/07/2014 22:27	-21.74971555	-21.74973822	-21.74977218	21.76030926	21.76030582	21.76027843
18/07/2014 22:32	-21.75003188	-21.75001224	-21.75005261	21.76055449	21.76041749	21.76047662
18/07/2014 22:37	-21.74973873	-21.75012314	-21.75005025	21.76164192	21.76054608	21.76087918
18/07/2014 22:42	-21.74930999	-21.74953734	-21.74940241	21.76288933	21.76266045	21.76264907
18/07/2014 22:47	-21.74909193	-21.74913304	-21.74895175	21.76334745	21.76343903	21.76393506
18/07/2014 22:52	-21.74891822	-21.74899539	-21.74862213	21.76435377	21.76400845	21.76494421
18/07/2014 22:57	-21.74832655	-21.74831901	-21.7482925	21.7658826	21.76563376	21.76595336
18/07/2014 23:02	-21.74763852	-21.74745392	-21.74762178	21.76763737	21.76680019	21.76767459
18/07/2014 23:07	-21.74728141	-21.74687165	-21.74717665	21.76940127	21.76925524	21.76939844
18/07/2014 23:12	-21.74816725	-21.74852485	-21.74808783	21.77067957	21.77080864	21.77058842
18/07/2014 23:17	-21.74912937	-21.74877231	-21.74925887	21.77084347	21.77047492	21.77083195
18/07/2014 23:22	-21.75106011	-21.75098324	-21.75107599	21.77127663	21.77112823	21.77124174
18/07/2014 23:27	-21.75359021	-21.75359771	-21.75341135	21.77166848	21.77168975	21.77142285
18/07/2014 23:32	-21.75618382	-21.75546003	-21.75582469	21.77141934	21.77114471	21.7713004
18/07/2014 23:37	-21.75685782	-21.75695191	-21.75682133	21.77249349	21.77221113	21.77234623
18/07/2014 23:42	-21.75728925	-21.75769342	-21.75766298	21.77398282	21.77375468	21.77399867
18/07/2014 23:47	-21.75957246	-21.7593962	-21.75962498	21.77464111	21.77479362	21.77441305
18/07/2014 23:52	-21.76050858	-21.76058747	-21.76054714	21.77602493	21.77608143	21.77592825
18/07/2014 23:57	-21.76043326	-21.76062479	-21.76055321	21.77830321	21.7786057	21.7784014
19/07/2014 00:02	-21.76072901	-21.76080113	-21.76087241	21.78096733	21.78095122	21.78105167
19/07/2014 00:07	-21.76057223	-21.7608094	-21.76064148	21.78255135	21.78238471	21.78260222
19/07/2014 00:12	-21.76077722	-21.7605426	-21.76068443	21.78421153	21.78405588	21.78417928
19/07/2014 00:17	-21.76112958	-21.76081415	-21.76107487	21.78637579	21.78636637	21.78655728
19/07/2014 00:22	-21.76126743	-21.76109787	-21.7613319	21.78867205	21.78847159	21.7887021
19/07/2014 00:27	-21.76153811	-21.76141358	-21.76135941	21.79053873	21.79038799	21.79064101
19/07/2014 00:32	-21.76176262	-21.7618247	-21.76148577	21.79289102	21.79283419	21.79254734
19/07/2014 00:37	-21.76163873	-21.76178077	-21.76159123	21.79506905	21.79494077	21.79483357
19/07/2014 00:42	-21.76145032	-21.76116097	-21.76144842	21.7970943	21.79709387	21.79700668
19/07/2014 00:47	-21.76142918	-21.76149138	-21.76149959	21.79919896	21.79904544	21.79888375
19/07/2014 00:52	-21.76193526	-21.76200607	-21.76206997	21.80147344	21.80141302	21.80116683
19/07/2014 00:57	-21.76265698	-21.76268671	-21.76269203	21.80232143	21.80236723	21.80232899
19/07/2014 01:02	-21.76283842	-21.76289094	-21.76283253	21.8029335	21.80283763	21.80296646
19/07/2014 01:07	-21.76263558	-21.76251614	-21.76249576	21.8045151	21.80458415	21.80474167
19/07/2014 01:12	-21.76273983	-21.76249034	-21.76256892	21.80706534	21.80722441	21.80716624
19/07/2014 01:17	-21.76337713	-21.76323052	-21.7633045	21.80947727	21.80932261	21.80945683
19/07/2014 01:22	-21.76410675	-21.76416189	-21.76402581	21.81108023	21.81138812	21.81100432
19/07/2014 01:27	-21.76465946	-21.76465289	-21.76465265	21.81105225	21.8105995	21.81090595
19/07/2014 01:32	-21.76553273	-21.76647283	-21.76624673	21.81300082	21.81154898	21.81172426
19/07/2014 01:37	-21.76653451	-21.7675985	-21.7674846	21.81578769	21.81305352	21.81311485
19/07/2014 01:42	-21.76753624	-21.76812432	-21.76835986	21.81857459	21.81635453	21.81588785
19/07/2014 01:47	-21.76853793	-21.76929523	-21.76932704	21.82136154	21.81980857	21.8196636
19/07/2014 01:52	-21.76953957	-21.77046471	-21.77006698	21.82414852	21.82326183	21.82317469
19/07/2014 01:57	-21.77054115	-21.77090642	-21.77067352	21.82693554	21.82625966	21.82648252
19/07/2014 02:02	-21.77154269	-21.77179677	-21.77156829	21.8297226	21.82939465	21.82961459
19/07/2014 02:07	-21.77187559	-21.77203053	-21.77199586	21.83178157	21.83202574	21.83153188
19/07/2014 02:12	-21.77203752	-21.77180871	-21.77203035	21.83277535	21.83233379	21.83256353
19/07/2014 02:17	-21.77223438	-21.77192528	-21.77212399	21.83308948	21.83250555	21.8329461
19/07/2014 02:22	-21.7724073	-21.77204186	-21.77226942	21.83322972	21.83267731	21.83305934
19/07/2014 02:27	-21.77255877	-21.77215843	-21.77241484	21.83335358	21.83284907	21.83317258
19/07/2014 02:32	-21.77255436	-21.77227501	-21.77256026	21.83335841	21.83302083	21.83328583
19/07/2014 02:37	-21.77254995	-21.77239159	-21.77270568	21.83336323	21.83319258	21.83339907
19/07/2014 02:42	-21.77293655	-21.77251615	-21.77299584	21.83376255	21.83356306	21.83369094
19/07/2014 02:47	-21.77348097	-21.77282806	-21.77338451	21.83572177	21.83554522	21.8355144
19/07/2014 02:52	-21.77465057	-21.77431072	-21.77426449	21.83840123	21.83824233	21.83767406
19/07/2014 02:57	-21.77649509	-21.77706886	-21.77573571	21.83949313	21.83950014	21.83864844
19/07/2014 03:02	-21.77752446	-21.77727344	-21.7772456	21.84005291	21.83970611	21.83969289
19/07/2014 03:07	-21.77931459	-21.77921785	-21.77930258	21.84158829	21.84146413	21.84159799
19/07/2014 03:12	-21.78205429	-21.78202143	-21.78217236	21.84355521	21.84323808	21.84329221
19/07/2014 03:17	-21.78414277	-21.78410677	-21.78408295	21.84564861	21.84523325	21.8451391
19/07/2014 03:22	-21.78500844	-21.78499014	-21.78501234	21.84827366	21.848158	21.8482416
19/07/2014 03:27	-21.78596743	-21.78550784	-21.78576967	21.85060993	21.85089793	21.8510148
19/07/2014 03:32	-21.78735209	-21.78754136	-21.78757326	21.85152737	21.85165894	21.8516978
19/07/2014 03:37	-21.78872446	-21.78844891	-21.78811235	21.85256111	21.85232808	21.85203678
19/07/2014 03:42	-21.79095358	-21.79097354	-21.79106726	21.85474929	21.85461871	21.85469583
19/07/2014 03:47	-21.79266073	-21.79236457	-21.79239413	21.85680885	21.85699398	21.85672112
19/07/2014 03:52	-21.7944623	-21.7939583	-21.79402496	21.85788742	21.85787978	21.85781258
19/07/2014 03:57	-21.79744271	-21.79721557	-21.79704812	21.85836923	21.858461	21.85828683
19/07/2014 04:02	-21.80039565	-21.79960568	-21.80024598	21.8589441	21.85932293	21.85864889
19/07/2014 04:07	-21.80246835	-21.80199578	-21.80210032	21.86000035	21.86018489	21.85964814
19/07/2014 04:12	-21.80395878	-21.8043385	-21.80406689	21.86138508	21.86113542	21.86099442
19/07/2014 04:17	-21.80637464	-21.80639422	-21.80629424	21.86277528	21.86283088	21.86283611
19/07/2014 04:22	-21.8097232	-21.80966401	-21.8096895	21.86392648	21.86382953	21.86379635
19/07/2014 04:27	-21.81208931	-21.8116654	-21.81149047	21.86502637	21.86489903	21.8649504
19/07/2014 04:32	-21.81391801	-21.81371768	-21.81409404	21.86626474	21.86603946	21.86613693
19/07/2014 04:37	-21.81574326	-21.81600599	-21.8159799	21.86759985	21.86777375	21.86785832
19/07/2014 04:42	-21.8168971	-21.81527392	-21.81635067	21.86803957	21.86778779	21.86857261
19/07/2014 04:47	-21.81662293	-21.81454184	-21.81592702	21.86783732	21.86780183	21.86813005
19/07/2014 04:52	-21.81303812	-21.81349239	-21.81329335	21.86805236	21.86800439	21.86801419
19/07/2014 04:57	-21.81002457	-21.80944105	-21.80925026	21.87082167	21.87055173	21.87055683
19/07/2014 05:02	-21.81060362	-21.81077899	-21.81077908	21.87528173	21.87590342	21.87568259
19/07/2014 05:07	-21.81273832	-21.81175846	-21.81259472	21.87738985	21.87665977	21.87726537
19/07/2014 05:12	-21.81272635	-21.8127316	-21.81283747	21.87737179	21.87741099	21.87756615
19/07/2014 05:17	-21.81273488	-21.81281535	-21.81280723	21.87734793	21.87743208	21.87739097
19/07/2014 05:22	-21.81292852	-21.81284873	-21.81273338	21.87741868	21.87733272	21.87729737
19/07/2014 05:27	-21.8130279	-21.81358402	-21.81341289	21.87746578	21.87801476	21.87796269
19/07/2014 05:32	-21.81280386	-21.81278354	-21.81281453	21.87755798	21.87764561	21.87759218
19/07/2014 05:37	-21.813302	-21.81298363	-21.8130654	21.87782449	21.87764795	21.87757775
19/07/2014 05:42	-21.81372502	-21.81413596	-21.81425297	21.87825773	21.87869403	21.87881778
19/07/2014 05:47	-21.81380559	-21.81319195	-21.81331169	21.87795576	21.87752577	21.8773593
19/07/2014 05:52	-21.81646774	-21.81692683	-21.81686393	21.8786483	21.87861778	21.87857179
19/07/2014 05:57	-21.81939923	-21.81934368	-21.81948636	21.87925982	21.87919536	21.87927395
19/07/2014 06:02	-21.82210281	-21.82222134	-21.82227578	21.87920173	21.87893235	21.87892345
19/07/2014 06:07	-21.82452167	-21.82446706	-21.82444899	21.87794855	21.87810788	21.87809665
19/07/2014 06:12	-21.82605386	-21.82600915	-21.82596645	21.87581149	21.87553746	21.87553291
19/07/2014 06:17	-21.82706459	-21.8265578	-21.82647416	21.87416718	21.87435315	21.87432361
19/07/2014 06:21	-21.82909514	-21.82912058	-21.82897315	21.87337193	21.87323687	21.87333427
19/07/2014 06:26	-21.83114842	-21.8311896	-21.83096495	21.8727195	21.87246309	21.87258553
19/07/2014 06:31	-21.83204891	-21.83204065	-21.83192827	21.87402097	21.87309031	21.87387406
19/07/2014 06:36	-21.83150945	-21.83202453	-21.83162695	21.87580128	21.8752198	21.87560419
19/07/2014 06:41	-21.83096454	-21.83104227	-21.83111165	21.87715367	21.87723183	21.87703102
19/07/2014 06:46	-21.83056904	-21.83024493	-21.82988223	21.8773928	21.87724418	21.87790692
19/07/2014 06:51	-21.83091868	-21.83076041	-21.83066487	21.87878961	21.87876245	21.87869906
19/07/2014 06:56	-21.83105927	-21.83150677	-21.83102611	21.8789241	21.87935335	21.87898871
19/07/2014 07:01	-21.83119987	-21.83151325	-21.83127864	21.87905859	21.87934291	21.87920379
19/07/2014 07:06	-21.83134046	-21.83151973	-21.83157511	21.87919308	21.87933246	21.8794335
19/07/2014 07:11	-21.83167222	-21.83167587	-21.83199556	21.87944825	21.87940347	21.87970446
19/07/2014 07:16	-21.83281	-21.83267102	-21.832772	21.88024404	21.88000322	21.88024049
19/07/2014 07:21	-21.83462355	-21.83459717	-21.83453394	21.88170129	21.88152327	21.88163257
19/07/2014 07:26	-21.83596652	-21.83578679	-21.83595939	21.88303971	21.88295673	21.88295536
19/07/2014 07:31	-21.83681946	-21.83637408	-21.83683018	21.88339867	21.88320564	21.88335241
19/07/2014 07:36	-21.83759295	-21.83732525	-21.8375026	21.8832547	21.88333793	21.88326081
19/07/2014 07:41	-21.83987887	-21.83965951	-21.83965462	21.88296351	21.88311369	21.88316426
19/07/2014 07:46	-21.84192052	-21.84174236	-21.84137675	21.88289183	21.88327363	21.88346897
19/07/2014 07:51	-21.84438382	-21.84421241	-21.84410502	21.88310938	21.88314353	21.8830375
19/07/2014 07:56	-21.8469069	-21.84674837	-21.84675875	21.88251564	21.88256889	21.88256506
19/07/2014 08:01	-21.84915629	-21.84910019	-21.8491162	21.88222612	21.88221256	21.88220198
19/07/2014 08:06	-21.85122679	-21.85122162	-21.85122156	21.88214219	21.88226141	21.88225869
19/07/2014 08:11	-21.85338342	-21.85342573	-21.8532899	21.88214499	21.88235037	21.88233918
19/07/2014 08:16	-21.85555604	-21.85549564	-21.85547864	21.88209031	21.88222813	21.88219316
19/07/2014 08:21	-21.85754034	-21.85729901	-21.85738027	21.88178477	21.88179075	21.88183186
19/07/2014 08:26	-21.85821016	-21.85816014	-21.85822663	21.88202111	21.88196806	21.88197524
19/07/2014 08:31	-21.85907561	-21.85907743	-21.85910723	21.88353182	21.88354294	21.88353111
19/07/2014 08:36	-21.85946809	-21.85946874	-21.85948258	21.88417618	21.88420665	21.88415966
19/07/2014 08:41	-21.85947597	-21.85947086	-21.85948342	21.8841771	21.88420012	21.88416088
19/07/2014 08:46	-21.85948386	-21.85947298	-21.85948425	21.88417801	21.8841936	21.8841621
19/07/2014 08:51	-21.85949174	-21.8594751	-21.85948509	21.88417893	21.88418708	21.88416332
19/07/2014 08:56	-21.85949963	-21.85947721	-21.85948593	21.88417985	21.88418055	21.88416454
19/07/2014 09:01	-21.85949665	-21.85947933	-21.85948677	21.88417619	21.88417403	21.88416576
19/07/2014 09:06	-21.85949297	-21.85948145	-21.85948761	21.88417225	21.8841675	21.88416698
19/07/2014 09:11	-21.8594893	-21.85948357	-21.85948844	21.88416831	21.88416098	21.8841682
19/07/2014 09:16	-21.85948563	-21.85948569	-21.85948928	21.88416437	21.88415445	21.88416942
19/07/2014 09:21	-21.85948195	-21.85948366	-21.85949012	21.88416044	21.88416295	21.88417064
19/07/2014 09:26	-21.85947828	-21.85948093	-21.85949096	21.8841565	21.88417402	21.88417186
19/07/2014 09:31	-21.8594751	-21.85947982	-21.8594918	21.88415369	21.88418034	21.88417308
19/07/2014 09:36	-21.85947401	-21.85948149	-21.85949192	21.88415573	21.88417855	21.88417204
19/07/2014 09:41	-21.85947293	-21.85948316	-21.85948833	21.88415778	21.88417677	21.88415932
19/07/2014 09:46	-21.85947185	-21.85948483	-21.85948474	21.88415982	21.88417498	21.8841466
19/07/2014 09:51	-21.85947077	-21.8594865	-21.85948115	21.88416187	21.8841732	21.88413388
19/07/2014 09:56	-21.85946969	-21.85948817	-21.85947756	21.88416391	21.88417141	21.88412116
19/07/2014 10:01	-21.8594686	-21.85948984	-21.85947361	21.88416596	21.88416962	21.88412452
19/07/2014 10:06	-21.85946752	-21.85949151	-21.85946922	21.884168	21.88416784	21.8841473
19/07/2014 10:11	-21.85946644	-21.85949318	-21.85946483	21.88417005	21.88416605	21.88417008
19/07/2014 10:16	-21.85946536	-21.85949485	-21.85946044	21.8841721	21.88416426	21.88419286
19/07/2014 10:21	-21.85946428	-21.85949652	-21.85945605	21.88417414	21.88416248	21.88421564
19/07/2014 10:26	-21.85946319	-21.85949819	-21.85945166	21.88417619	21.88416069	21.88423842
19/07/2014 10:31	-21.85946211	-21.85949435	-21.85944727	21.88417823	21.88416665	21.88426121
19/07/2014 10:36	-21.85946103	-21.85947948	-21.85944288	21.88418028	21.88418813	21.88428399
19/07/2014 10:41	-21.85945995	-21.85946462	-21.85944481	21.88418232	21.88420961	21.8842725
19/07/2014 10:46	-21.85945887	-21.85945653	-21.85944686	21.88418437	21.88422098	21.88426038
19/07/2014 10:51	-21.85945779	-21.85945638	-21.85944892	21.88418641	21.8842205	21.88424825
19/07/2014 10:56	-21.8594567	-21.85945622	-21.85945097	21.88418846	21.88422003	21.88423613
19/07/2014 11:01	-21.85945562	-21.85945607	-21.85945302	21.8841905	21.88421955	21.88422401
19/07/2014 11:06	-21.85945454	-21.85945592	-21.85945582	21.88419255	21.88421907	21.88421738
19/07/2014 11:11	-21.85945346	-21.85945577	-21.85945931	21.8841946	21.88421859	21.8842158
19/07/2014 11:16	-21.85945238	-21.85945561	-21.85946281	21.88419664	21.88421812	21.88421423
19/07/2014 11:21	-21.85945129	-21.85945546	-21.8594663	21.88419869	21.88421764	21.88421265
19/07/2014 11:26	-21.85945021	-21.85945531	-21.85946979	21.88420073	21.88421716	21.88421108
19/07/2014 11:31	-21.85945044	-21.85945516	-21.85947329	21.88420795	21.88421669	21.8842095
19/07/2014 11:36	-21.85947785	-21.859455	-21.85947609	21.88423533	21.88421621	21.88420715
19/07/2014 11:41	-21.85949162	-21.85945628	-21.85947328	21.88424667	21.88421693	21.88419839
19/07/2014 11:46	-21.85948553	-21.85945759	-21.85947047	21.88424101	21.88421767	21.88418964
19/07/2014 11:51	-21.85947944	-21.8594589	-21.85946766	21.88423535	21.8842184	21.88418088
19/07/2014 11:56	-21.85947589	-21.85946021	-21.85945818	21.88422957	21.88421914	21.88418208
19/07/2014 12:01	-21.85947775	-21.85946152	-21.85944526	21.88422351	21.88421988	21.88418842
19/07/2014 12:06	-21.85947961	-21.85946282	-21.85943305	21.88421745	21.88422062	21.88420242
19/07/2014 12:11	-21.85948146	-21.85946413	-21.85942706	21.88421139	21.88422136	21.88425997
19/07/2014 12:16	-21.85948332	-21.85946544	-21.85942623	21.88420534	21.8842221	21.88425613
19/07/2014 12:21	-21.85948518	-21.85946675	-21.85942541	21.88419928	21.88422284	21.8842523
19/07/2014 12:26	-21.85948649	-21.85946806	-21.85942458	21.88419378	21.88422358	21.88424846
19/07/2014 12:31	-21.85948736	-21.85946936	-21.85942375	21.88418872	21.88422432	21.88424463
19/07/2014 12:36	-21.85948823	-21.85947067	-21.85942292	21.88418366	21.88422506	21.88424079
19/07/2014 12:41	-21.8594891	-21.85947198	-21.85942209	21.88417861	21.8842258	21.88423696
19/07/2014 12:46	-21.85948997	-21.85947329	-21.85942126	21.88417355	21.88422654	21.88423312
19/07/2014 12:51	-21.85949084	-21.85947623	-21.85942043	21.88416849	21.88422233	21.88422929
19/07/2014 12:56	-21.85949171	-21.85947932	-21.85941961	21.88416343	21.88421767	21.88422545
19/07/2014 13:01	-21.85949258	-21.85948242	-21.85941878	21.88415838	21.884213	21.88422162
19/07/2014 13:06	-21.85949345	-21.85948551	-21.85941456	21.88415332	21.88420833	21.88422357
19/07/2014 13:11	-21.85949432	-21.85948861	-21.85945541	21.88414826	21.88420367	21.88426525
19/07/2014 13:16	-21.85949519	-21.8594917	-21.85950827	21.8841432	21.884199	21.88429199
19/07/2014 13:21	-21.85949606	-21.8594948	-21.85956117	21.88413815	21.88419433	21.88431228
19/07/2014 13:26	-21.85949118	-21.85949789	-21.85961406	21.88416336	21.88418967	21.88433256
19/07/2014 13:31	-21.85948269	-21.85950099	-21.85966695	21.88420752	21.884185	21.88435284
19/07/2014 13:36	-21.85947419	-21.85950408	-21.85965606	21.88425168	21.88418033	21.8843209
19/07/2014 13:41	-21.85939836	-21.85945028	-21.85944448	21.88412314	21.88404639	21.8840782
19/07/2014 13:46	-21.85935777	-21.85939213	-21.85951467	21.884007	21.88390256	21.88377827
19/07/2014 13:51	-21.85944564	-21.85963894	-21.8599386	21.88383172	21.88348703	21.88333091
19/07/2014 13:56	-21.86004024	-21.86034137	-21.86036253	21.88299174	21.88266555	21.88288355
19/07/2014 14:01	-21.86118041	-21.86107468	-21.86109252	21.88139152	21.88139137	21.88137289
19/07/2014 14:06	-21.86181065	-21.86180388	-21.86173794	21.87947844	21.87936439	21.87933662
19/07/2014 14:11	-21.86231711	-21.8623486	-21.86214609	21.87836817	21.87836489	21.87848215
19/07/2014 14:16	-21.86311008	-21.8630935	-21.86274563	21.87991185	21.87982021	21.88028034
19/07/2014 14:21	-21.86456325	-21.86416959	-21.86392783	21.88282595	21.88241216	21.88307377
19/07/2014 14:26	-21.86588186	-21.8650409	-21.86466396	21.88488044	21.88440409	21.88452947
19/07/2014 14:31	-21.8666985	-21.86608508	-21.86426097	21.8848677	21.88483871	21.88504832
19/07/2014 14:36	-21.86645122	-21.86648027	-21.86537272	21.88444295	21.88469701	21.88494637
19/07/2014 14:41	-21.86622377	-21.8664942	-21.8663473	21.88494098	21.88507912	21.88489329
19/07/2014 14:46	-21.86736298	-21.86751746	-21.86748466	21.8855491	21.88552785	21.88564781
19/07/2014 14:51	-21.86803764	-21.86875297	-21.86812269	21.88592624	21.88617623	21.88605519
19/07/2014 14:56	-21.86875315	-21.86998847	-21.86908268	21.8863432	21.88682463	21.88632463
19/07/2014 15:01	-21.87072203	-21.87122397	-21.87059446	21.88729038	21.88747303	21.88719403
19/07/2014 15:06	-21.87245777	-21.87259812	-21.87262699	21.88834379	21.88825621	21.88810706
19/07/2014 15:11	-21.87402917	-21.87414563	-21.87401763	21.88893111	21.88894559	21.88877732
19/07/2014 15:16	-21.87559799	-21.87574937	-21.87595477	21.88905307	21.88901342	21.88902507
19/07/2014 15:21	-21.87714423	-21.87754372	-21.87780087	21.88923108	21.88916885	21.88922492
19/07/2014 15:26	-21.87790124	-21.87850119	-21.87840565	21.88916647	21.88930421	21.88932738
19/07/2014 15:31	-21.87861341	-21.87877178	-21.87901326	21.88925546	21.88922932	21.88923603
19/07/2014 15:36	-21.87919115	-21.87899257	-21.87970321	21.88917566	21.88918587	21.88947672
19/07/2014 15:41	-21.87920769	-21.87913442	-21.88027382	21.88918498	21.88919225	21.88994091
19/07/2014 15:46	-21.87922423	-21.87927627	-21.88084443	21.88919429	21.88919863	21.89040511
19/07/2014 15:51	-21.87950538	-21.87957179	-21.88141504	21.88946683	21.88939384	21.89086931
19/07/2014 15:56	-21.88110907	-21.88110839	-21.88198564	21.89100161	21.89096056	21.89133351
19/07/2014 16:01	-21.88246571	-21.88273553	-21.88265795	21.89211348	21.89165864	21.89201323
19/07/2014 16:06	-21.88371062	-21.88415543	-21.88387338	21.89347611	21.89323633	21.89344121
19/07/2014 16:11	-21.88557769	-21.88572416	-21.88552402	21.89491645	21.89478853	21.89502176
19/07/2014 16:16	-21.88617874	-21.88623007	-21.886271	21.89692438	21.89670074	21.89681049
19/07/2014 16:21	-21.88719769	-21.88738921	-21.88702989	21.89890573	21.89870208	21.89892916
19/07/2014 16:26	-21.88820028	-21.88822895	-21.88793642	21.90060941	21.9005419	21.90048961
19/07/2014 16:31	-21.88853168	-21.88864528	-21.88837424	21.90198246	21.90190044	21.90199979
19/07/2014 16:36	-21.88854824	-21.88874674	-21.88859451	21.9029396	21.90294924	21.90293676
19/07/2014 16:41	-21.88881915	-21.88882257	-21.88889369	21.904229	21.90407385	21.90419581
19/07/2014 16:46	-21.88909258	-21.88929597	-21.8891534	21.90593585	21.90575734	21.90597794
19/07/2014 16:51	-21.88941622	-21.88936665	-21.88944637	21.9064316	21.90609619	21.90643153
19/07/2014 16:56	-21.88942141	-21.88943487	-21.88943711	21.90642528	21.90642345	21.90640124
19/07/2014 17:01	-21.8894266	-21.8894341	-21.88943716	21.90641896	21.90642499	21.90640355
19/07/2014 17:06	-21.88943179	-21.88943333	-21.88943721	21.90641265	21.90642652	21.90640586
19/07/2014 17:11	-21.88943306	-21.88943256	-21.88943726	21.90641117	21.90642805	21.90640817
19/07/2014 17:16	-21.88943184	-21.88943178	-21.88943731	21.90641274	21.90642959	21.90641048
19/07/2014 17:21	-21.88943062	-21.88943101	-21.88943736	21.90641432	21.90643112	21.90641279
19/07/2014 17:26	-21.88942941	-21.88943024	-21.88943741	21.90641589	21.90643266	21.9064151
19/07/2014 17:31	-21.88942819	-21.88942946	-21.88943746	21.90641747	21.90643419	21.90641741
19/07/2014 17:36	-21.88942622	-21.88942869	-21.88943751	21.90641199	21.90643572	21.90641971
19/07/2014 17:41	-21.8894249	-21.88942792	-21.88943755	21.90640022	21.90643726	21.90642202
19/07/2014 17:46	-21.88942751	-21.88942715	-21.8894376	21.90640174	21.90643879	21.90642433
19/07/2014 17:51	-21.88943012	-21.88942637	-21.88943765	21.90640325	21.90644033	21.90642664
19/07/2014 17:56	-21.88943273	-21.8894256	-21.88943755	21.90640477	21.90644186	21.9064289
19/07/2014 18:01	-21.88943533	-21.88942483	-21.88943528	21.90640628	21.90644339	21.90643042
19/07/2014 18:06	-21.88943794	-21.88942405	-21.88943302	21.9064078	21.90644493	21.90643195
19/07/2014 18:11	-21.88944055	-21.88942328	-21.88943075	21.90640931	21.90644646	21.90643347
19/07/2014 18:16	-21.88944316	-21.88942251	-21.88942848	21.90641083	21.906448	21.90643499
19/07/2014 18:21	-21.88944577	-21.88942174	-21.88942621	21.90641234	21.90644953	21.90643652
19/07/2014 18:26	-21.88944837	-21.88942096	-21.88942394	21.90641386	21.90645106	21.90643804
19/07/2014 18:31	-21.88945098	-21.88942019	-21.88942167	21.90641538	21.9064526	21.90643956
19/07/2014 18:36	-21.88945359	-21.88941942	-21.8894194	21.90641689	21.90645413	21.90644109
19/07/2014 18:41	-21.8894562	-21.88941865	-21.88941714	21.90641841	21.90645567	21.90644261
19/07/2014 18:46	-21.88945881	-21.88941787	-21.88941487	21.90641992	21.9064572	21.90644413
19/07/2014 18:51	-21.88946142	-21.8894171	-21.8894126	21.90642144	21.90645873	21.90644566
19/07/2014 18:56	-21.88946402	-21.88941633	-21.88941109	21.90642295	21.90646027	21.90644626
19/07/2014 19:01	-21.88946663	-21.88941555	-21.88941527	21.90642447	21.9064618	21.90644002
19/07/2014 19:06	-21.88946842	-21.88941498	-21.88941944	21.90642511	21.90646265	21.90643378
19/07/2014 19:11	-21.88945578	-21.88941547	-21.88941291	21.90641031	21.90645971	21.90644169
19/07/2014 19:16	-21.88944573	-21.88941596	-21.88940518	21.90639913	21.90645677	21.90645269
19/07/2014 19:21	-21.88944638	-21.88941645	-21.88940652	21.9064029	21.90645383	21.90645736
19/07/2014 19:26	-21.88944704	-21.88941694	-21.88940785	21.90640667	21.90645089	21.90646202
19/07/2014 19:31	-21.88944769	-21.88941743	-21.88940919	21.90641043	21.90644794	21.90646669
19/07/2014 19:36	-21.88944835	-21.88941792	-21.88941052	21.9064142	21.906445	21.90647135
19/07/2014 19:41	-21.88944901	-21.88941841	-21.88941185	21.90641796	21.90644206	21.90647601
19/07/2014 19:46	-21.88944966	-21.8894189	-21.88941319	21.90642173	21.90643912	21.90648068
19/07/2014 19:51	-21.88944788	-21.88941939	-21.88941452	21.9064234	21.90643618	21.90648534
19/07/2014 19:56	-21.88944469	-21.88941988	-21.88941585	21.90642388	21.90643324	21.90649001
19/07/2014 20:01	-21.88944151	-21.88941858	-21.88941719	21.90642436	21.90643011	21.90649467
19/07/2014 20:06	-21.88943833	-21.88941719	-21.88941852	21.90642484	21.90642697	21.90649934
19/07/2014 20:11	-21.88943515	-21.8894158	-21.88941986	21.90642532	21.90642383	21.906504
19/07/2014 20:16	-21.88943197	-21.88941441	-21.88942091	21.9064258	21.90642068	21.90650733
19/07/2014 20:21	-21.88942878	-21.88941302	-21.88942024	21.90642628	21.90641754	21.90650266
19/07/2014 20:26	-21.8894256	-21.88941163	-21.88941957	21.90642676	21.9064144	21.90649799
19/07/2014 20:31	-21.88942242	-21.88941024	-21.88941891	21.90642724	21.90641126	21.90649332
19/07/2014 20:36	-21.88941924	-21.88940886	-21.88941824	21.90642772	21.90640812	21.90648865
19/07/2014 20:41	-21.88941605	-21.88940747	-21.88941757	21.9064282	21.90640498	21.90648398
19/07/2014 20:46	-21.88941287	-21.88940608	-21.88941691	21.90642868	21.90640184	21.9064793
19/07/2014 20:51	-21.88941362	-21.88940469	-21.88941624	21.90642824	21.90639869	21.90647463
19/07/2014 20:56	-21.88941775	-21.8894033	-21.88941558	21.90642701	21.90639555	21.90646996
19/07/2014 21:01	-21.88942189	-21.88940489	-21.88941491	21.90642578	21.9063999	21.90646529
19/07/2014 21:06	-21.88942602	-21.88940699	-21.88941424	21.90642454	21.9064055	21.90646062
19/07/2014 21:11	-21.88943016	-21.88940908	-21.88941358	21.90642331	21.90641111	21.90645595
19/07/2014 21:16	-21.88942314	-21.88941021	-21.88939663	21.90644563	21.90643052	21.90645724
19/07/2014 21:21	-21.88942242	-21.88940924	-21.88939415	21.90644442	21.90646318	21.90645737
19/07/2014 21:26	-21.88942193	-21.88940814	-21.88939742	21.90644237	21.90646311	21.90645657
19/07/2014 21:31	-21.88942144	-21.88940703	-21.88940069	21.90644032	21.90646304	21.90645577
19/07/2014 21:36	-21.88942095	-21.88940806	-21.88940396	21.90643827	21.90645909	21.90645497
19/07/2014 21:41	-21.88942046	-21.88941328	-21.88940723	21.90643622	21.90644747	21.90645417
19/07/2014 21:46	-21.88941997	-21.8894185	-21.8894105	21.90643417	21.90643586	21.90645337
19/07/2014 21:51	-21.88941947	-21.88942372	-21.88941377	21.90643211	21.90642424	21.90645256
19/07/2014 21:56	-21.88941898	-21.88942895	-21.88941704	21.90643006	21.90641262	21.90645176
19/07/2014 22:01	-21.88941849	-21.88943417	-21.88942031	21.90642801	21.906401	21.90645096
19/07/2014 22:06	-21.8894178	-21.88943939	-21.88942398	21.90642854	21.90638939	21.90645111
19/07/2014 22:11	-21.8894168	-21.88944461	-21.88942857	21.9064328	21.90637777	21.90645347
19/07/2014 22:16	-21.88941581	-21.88944984	-21.88943315	21.90643706	21.90636615	21.90645582
19/07/2014 22:21	-21.88941482	-21.88945506	-21.88943774	21.90644132	21.90635453	21.90645818
19/07/2014 22:26	-21.88942251	-21.88946028	-21.88943931	21.9064348	21.90634292	21.90646093
19/07/2014 22:31	-21.88943677	-21.88946456	-21.88943634	21.90641859	21.90633293	21.90646428
19/07/2014 22:36	-21.88943723	-21.88945764	-21.88943337	21.90641694	21.90634237	21.90646763
19/07/2014 22:41	-21.88943768	-21.88945072	-21.88943039	21.90641528	21.90635181	21.90647098
19/07/2014 22:46	-21.88943814	-21.8894438	-21.88942742	21.90641363	21.90636125	21.90647433
19/07/2014 22:51	-21.8894386	-21.88943688	-21.88942444	21.90641198	21.90637069	21.90647768
19/07/2014 22:56	-21.88943905	-21.88942996	-21.88942147	21.90641033	21.90638013	21.90648102
19/07/2014 23:01	-21.88943951	-21.88942304	-21.88941849	21.90640867	21.90638957	21.90648437
19/07/2014 23:06	-21.88943997	-21.88941612	-21.88941552	21.90640702	21.90639901	21.90648772
19/07/2014 23:11	-21.88944042	-21.8894092	-21.88941255	21.90640537	21.90640845	21.90649107
19/07/2014 23:16	-21.88944088	-21.88940228	-21.88940957	21.90640372	21.90641789	21.90649442
19/07/2014 23:21	-21.88944134	-21.88939536	-21.8894066	21.90640206	21.90642733	21.90649776
19/07/2014 23:26	-21.88944179	-21.88938844	-21.88940602	21.90640041	21.90643677	21.90649409
19/07/2014 23:31	-21.88943963	-21.88938167	-21.88940965	21.9064013	21.90644606	21.90647805
19/07/2014 23:36	-21.88943212	-21.88938758	-21.88941328	21.90640741	21.90644244	21.906462
19/07/2014 23:41	-21.8894246	-21.88939349	-21.88941691	21.90641352	21.90643881	21.90644596
19/07/2014 23:46	-21.88941708	-21.8893994	-21.88942054	21.90641963	21.90643519	21.90642992
19/07/2014 23:51	-21.88941362	-21.88940531	-21.88942418	21.90641954	21.90643157	21.90641388
19/07/2014 23:56	-21.88943208	-21.88941122	-21.88942978	21.90638677	21.90642794	21.90642765
20/07/2014 00:01	-21.88942826	-21.88941713	-21.88941054	21.90639398	21.90642432	21.90644789
20/07/2014 00:06	-21.88942443	-21.88942304	-21.88940956	21.90640118	21.90642069	21.90644798
20/07/2014 00:11	-21.8894207	-21.88942895	-21.88941666	21.90640824	21.90641707	21.90644523
20/07/2014 00:16	-21.88942085	-21.88942117	-21.889419	21.90640984	21.90643221	21.90641643
20/07/2014 00:21	-21.889421	-21.88944492	-21.88946721	21.90641145	21.90649115	21.90643189
20/07/2014 00:26	-21.88942115	-21.88948151	-21.88953244	21.90641305	21.90656248	21.90646722
20/07/2014 00:31	-21.88984765	-21.88965673	-21.88971096	21.90744305	21.90702057	21.90696476
20/07/2014 00:36	-21.89049503	-21.89046883	-21.89033597	21.90900584	21.90893168	21.90897541
20/07/2014 00:41	-21.89119056	-21.89132408	-21.89111994	21.91068981	21.91039117	21.91093942
20/07/2014 00:46	-21.89130188	-21.8913777	-21.89136576	21.91244263	21.91226847	21.91239027
20/07/2014 00:51	-21.89113893	-21.89117157	-21.89123223	21.91455351	21.91456595	21.91454553
20/07/2014 00:56	-21.89117012	-21.89120347	-21.89121002	21.91566034	21.91563001	21.91587593
20/07/2014 01:01	-21.89137613	-21.89138509	-21.89124799	21.91672771	21.9167093	21.91653276
20/07/2014 01:06	-21.89184456	-21.89186736	-21.89181874	21.91818996	21.91822555	21.9178866
20/07/2014 01:11	-21.89305778	-21.89301898	-21.89314237	21.91979753	21.91989323	21.92025886
20/07/2014 01:16	-21.89388275	-21.89396401	-21.89378606	21.92201069	21.92205296	21.92218758
20/07/2014 01:21	-21.89448363	-21.89463495	-21.89458	21.92395747	21.92388699	21.92394607
20/07/2014 01:26	-21.89568623	-21.89579817	-21.89580732	21.92543207	21.92533571	21.9251625
20/07/2014 01:31	-21.89719477	-21.89728607	-21.89692211	21.92623065	21.92616741	21.92624199
20/07/2014 01:36	-21.89899955	-21.89905238	-21.89904674	21.92603001	21.92587488	21.92602315
20/07/2014 01:41	-21.90122464	-21.90129195	-21.90107586	21.92612597	21.92584959	21.92646035
20/07/2014 01:46	-21.90261504	-21.9025959	-21.90265955	21.9276752	21.92746053	21.92742005
20/07/2014 01:51	-21.90369521	-21.90366252	-21.90347987	21.92831178	21.92822793	21.92837365
20/07/2014 01:56	-21.90527357	-21.90530401	-21.90532252	21.92662251	21.92657617	21.92675522
20/07/2014 02:01	-21.90632465	-21.90630411	-21.90640286	21.92503046	21.92503057	21.92502031
20/07/2014 02:06	-21.90751427	-21.9074777	-21.90773701	21.92535112	21.92546293	21.92520282
20/07/2014 02:11	-21.90933437	-21.90928706	-21.90930829	21.92705213	21.92717531	21.92703573
20/07/2014 02:16	-21.91131151	-21.91133067	-21.91131096	21.92871816	21.92896103	21.92866001
20/07/2014 02:21	-21.91301735	-21.91358963	-21.91313908	21.92973681	21.92898622	21.92915919
20/07/2014 02:26	-21.91384932	-21.91433497	-21.91433463	21.92896899	21.92814653	21.92764429
20/07/2014 02:31	-21.91399891	-21.91398803	-21.91401717	21.92788125	21.92801521	21.92789025
20/07/2014 02:36	-21.91402025	-21.91400282	-21.91402176	21.92788864	21.92799864	21.92789192
20/07/2014 02:41	-21.91401737	-21.91399535	-21.9140248	21.9278964	21.92802154	21.92789335
20/07/2014 02:46	-21.91402229	-21.91396854	-21.9140248	21.9278903	21.92805532	21.92788797
20/07/2014 02:51	-21.91402445	-21.91394173	-21.91402389	21.92788719	21.92808909	21.92788559
20/07/2014 02:56	-21.91401699	-21.91393995	-21.91401651	21.92787915	21.92808593	21.92790052
20/07/2014 03:01	-21.91401558	-21.91396183	-21.91400476	21.92787557	21.92804786	21.92791895
20/07/2014 03:06	-21.91401426	-21.91399807	-21.91401785	21.92788392	21.92795207	21.92790222
20/07/2014 03:10	-21.9140162	-21.91402449	-21.91402222	21.92789924	21.92787564	21.92791953
20/07/2014 03:15	-21.91401935	-21.91402875	-21.91401087	21.92791095	21.92788195	21.92789821
20/07/2014 03:20	-21.91402053	-21.91402705	-21.91400864	21.92790362	21.92787917	21.92789618
20/07/2014 03:25	-21.91401725	-21.9140221	-21.91400788	21.92789866	21.92787605	21.92791268
20/07/2014 03:30	-21.91401356	-21.91402966	-21.91401804	21.92789296	21.92786763	21.92791654
20/07/2014 03:35	-21.91401357	-21.91403076	-21.91401814	21.92787891	21.92786569	21.92789709
20/07/2014 03:40	-21.91401446	-21.91402876	-21.91401213	21.92786632	21.92786758	21.92789229
20/07/2014 03:45	-21.91401743	-21.91403178	-21.91401842	21.92787405	21.92787699	21.92789487
20/07/2014 03:50	-21.91443802	-21.91447961	-21.91413731	21.92691623	21.92698478	21.92753921
20/07/2014 03:55	-21.91555406	-21.91512088	-21.91517347	21.92538274	21.92538918	21.92526552
20/07/2014 04:00	-21.9171467	-21.91619917	-21.91696568	21.9247275	21.92432369	21.92453956
20/07/2014 04:05	-21.91906296	-21.91816795	-21.91877568	21.9241907	21.92392265	21.92389745
20/07/2014 04:10	-21.92083233	-21.92025983	-21.92059609	21.92350167	21.92342838	21.92323315
20/07/2014 04:15	-21.92265451	-21.92240502	-21.92252774	21.92310721	21.92274546	21.92291638
20/07/2014 04:20	-21.92439925	-21.92419356	-21.92449127	21.9227065	21.92232175	21.92252166
20/07/2014 04:25	-21.92537374	-21.9248127	-21.92531156	21.92254694	21.92208727	21.92230935
20/07/2014 04:30	-21.92635281	-21.92578776	-21.92583757	21.92281424	21.92243425	21.9223277
20/07/2014 04:35	-21.92802308	-21.92780899	-21.92791666	21.92275617	21.92288565	21.92271638
20/07/2014 04:40	-21.93011909	-21.92978016	-21.93013965	21.92289661	21.92306879	21.92310098
20/07/2014 04:45	-21.93230253	-21.93192407	-21.93218705	21.92355094	21.92347708	21.92334966
20/07/2014 04:50	-21.93425341	-21.93401739	-21.93431257	21.92417159	21.92401723	21.92355213
20/07/2014 04:55	-21.93608375	-21.93608506	-21.93593187	21.92419249	21.92411373	21.92354441
20/07/2014 05:00	-21.93807007	-21.93779478	-21.93791889	21.92345661	21.92362337	21.92356019
20/07/2014 05:05	-21.93936433	-21.93892925	-21.9396815	21.92241411	21.92290711	21.92223517
20/07/2014 05:10	-21.94010393	-21.93987336	-21.94015107	21.92127093	21.92168329	21.92141436
20/07/2014 05:15	-21.94096606	-21.9409152	-21.9402693	21.92015725	21.92040324	21.92020413
20/07/2014 05:20	-21.94170096	-21.9416852	-21.94161218	21.91928572	21.91994144	21.91976386
20/07/2014 05:25	-21.94154321	-21.94174952	-21.94177459	21.91875244	21.91986096	21.91975159
20/07/2014 05:30	-21.9415252	-21.94171534	-21.9417169	21.91869367	21.91946848	21.91938962
20/07/2014 05:35	-21.94150053	-21.94158752	-21.94161948	21.91858225	21.91886211	21.91879701
20/07/2014 05:40	-21.94126573	-21.94123551	-21.94147117	21.91821193	21.91829681	21.91865912
20/07/2014 05:45	-21.94037905	-21.94029951	-21.94078215	21.91703644	21.91731681	21.91755838
20/07/2014 05:50	-21.93901115	-21.93941011	-21.93962321	21.91559825	21.91633586	21.91626196
20/07/2014 05:55	-21.93789761	-21.93831581	-21.93789435	21.91476024	21.91546531	21.91483264
20/07/2014 06:00	-21.93718736	-21.93716119	-21.93679336	21.91458668	21.91475553	21.91455759
20/07/2014 06:05	-21.93665811	-21.93692169	-21.93676808	21.91441099	21.91460778	21.91455252
20/07/2014 06:10	-21.93639557	-21.93642006	-21.93615538	21.91423086	21.91424981	21.91419585
20/07/2014 06:15	-21.93491778	-21.93532467	-21.93523451	21.91394899	21.91359546	21.91376377
20/07/2014 06:20	-21.93388181	-21.93427567	-21.93439081	21.91366504	21.91313133	21.91338815
20/07/2014 06:25	-21.93340787	-21.93348549	-21.93328482	21.91198134	21.91226776	21.91231671
20/07/2014 06:30	-21.93218743	-21.93242627	-21.9322129	21.91133189	21.91144435	21.91178691
20/07/2014 06:35	-21.93083003	-21.93140946	-21.93097893	21.91191705	21.91172837	21.91190206
20/07/2014 06:40	-21.93029589	-21.93081398	-21.93049317	21.91231718	21.91195279	21.91198485
20/07/2014 06:45	-21.93027815	-21.9303703	-21.93048329	21.91235188	21.91217654	21.91200166
20/07/2014 06:50	-21.93027097	-21.93026902	-21.93047341	21.91232585	21.91234252	21.91201848
20/07/2014 06:55	-21.93027148	-21.93026351	-21.93046354	21.91232641	21.91234022	21.9120353
20/07/2014 07:00	-21.93027241	-21.93025801	-21.93045366	21.91232842	21.91233792	21.91205212
20/07/2014 07:05	-21.93027334	-21.93025661	-21.93044378	21.91233043	21.91233619	21.91206893
20/07/2014 07:10	-21.93027427	-21.93025795	-21.9304339	21.91233244	21.91233483	21.91208575
20/07/2014 07:15	-21.9302752	-21.9302593	-21.93042402	21.91233444	21.91233348	21.91210257
20/07/2014 07:20	-21.93027613	-21.93026065	-21.93041415	21.91233645	21.91233213	21.91211939
20/07/2014 07:25	-21.93027706	-21.93026199	-21.93040427	21.91233846	21.91233077	21.9121362
20/07/2014 07:30	-21.93027798	-21.93026334	-21.93039439	21.91234047	21.91232942	21.91215302
20/07/2014 07:35	-21.93027885	-21.93026468	-21.93038451	21.91234188	21.91232806	21.91216984
20/07/2014 07:40	-21.93027958	-21.93026603	-21.93037315	21.91234213	21.91232671	21.91219128
20/07/2014 07:45	-21.93028032	-21.93026738	-21.93032921	21.91234238	21.91232535	21.91220994
20/07/2014 07:50	-21.93028105	-21.93026872	-21.93030852	21.91234263	21.912324	21.91221648
20/07/2014 07:55	-21.93028179	-21.93027007	-21.93031456	21.91234287	21.91232264	21.91221775
20/07/2014 08:00	-21.93028252	-21.93027142	-21.93032059	21.91234312	21.91232129	21.91221901
20/07/2014 08:05	-21.93028326	-21.93027665	-21.93032663	21.91234337	21.91231866	21.91222028
20/07/2014 08:10	-21.93028399	-21.93028486	-21.93033267	21.91234362	21.91231506	21.91222154
20/07/2014 08:15	-21.93028473	-21.93029194	-21.9303387	21.91234386	21.91231287	21.91222281
20/07/2014 08:20	-21.93028546	-21.93029711	-21.93034474	21.91234411	21.91231306	21.91222407
20/07/2014 08:25	-21.9302862	-21.93030229	-21.93035077	21.91234436	21.91231325	21.91222534
20/07/2014 08:30	-21.93028693	-21.93030752	-21.93035681	21.91234461	21.9123095	21.9122266
20/07/2014 08:35	-21.93028805	-21.93031299	-21.93036284	21.91234438	21.91229047	21.91222787
20/07/2014 08:40	-21.93029051	-21.93031846	-21.93036888	21.91234251	21.91227145	21.91222913
20/07/2014 08:45	-21.93029297	-21.93032394	-21.93037491	21.91234064	21.91225242	21.9122304
20/07/2014 08:50	-21.93029542	-21.93032941	-21.93038658	21.91233876	21.91223339	21.91222532
20/07/2014 08:55	-21.93036732	-21.93033488	-21.93039885	21.91225893	21.91221436	21.91222358
20/07/2014 09:00	-21.93039258	-21.93034035	-21.93040094	21.91222645	21.91219534	21.9122423
20/07/2014 09:05	-21.93029498	-21.93034582	-21.93030662	21.9122017	21.91217631	21.91227572
20/07/2014 09:10	-21.92963547	-21.9302	-21.92972456	21.91228341	21.91222459	21.91245042
20/07/2014 09:15	-21.92892801	-21.92914535	-21.92891695	21.91299796	21.91272864	21.91291117
20/07/2014 09:20	-21.9290073	-21.92900903	-21.92892217	21.91320818	21.91313793	21.91315858
20/07/2014 09:25	-21.92898646	-21.92900931	-21.92892353	21.91321975	21.91314726	21.91316699
20/07/2014 09:30	-21.92896965	-21.92900959	-21.92892489	21.91322879	21.9131566	21.9131754
20/07/2014 09:35	-21.92896891	-21.92900987	-21.92892625	21.91322772	21.91316594	21.91318381
20/07/2014 09:40	-21.92896816	-21.92901015	-21.92892761	21.91322665	21.91317527	21.91319221
20/07/2014 09:45	-21.92896742	-21.92901044	-21.9289297	21.91322559	21.91318461	21.91319519
20/07/2014 09:50	-21.92896667	-21.92901072	-21.92893186	21.91322452	21.91319395	21.91319777
20/07/2014 09:55	-21.92896593	-21.929011	-21.92893401	21.91322345	21.91320328	21.91320034
20/07/2014 10:00	-21.92896519	-21.92901128	-21.92893617	21.91322239	21.91321262	21.91320292
20/07/2014 10:05	-21.92896444	-21.92901156	-21.92893832	21.91322132	21.91322196	21.91320549
20/07/2014 10:10	-21.9289637	-21.92901184	-21.92894048	21.91322025	21.91323129	21.91320807
20/07/2014 10:15	-21.92896295	-21.92901212	-21.92894263	21.91321919	21.91324063	21.91321064
20/07/2014 10:20	-21.92896221	-21.92901239	-21.92893825	21.91321812	21.9132499	21.91321018
20/07/2014 10:25	-21.92896147	-21.9290117	-21.92891981	21.91321705	21.91324985	21.91320318
20/07/2014 10:30	-21.92896099	-21.929011	-21.92891015	21.91321631	21.9132498	21.91319985
20/07/2014 10:35	-21.92896284	-21.92901031	-21.92891351	21.91321833	21.91324975	21.91320196
20/07/2014 10:40	-21.92896468	-21.92900961	-21.92891687	21.91322034	21.9132497	21.91320406
20/07/2014 10:45	-21.92896652	-21.92900892	-21.92892022	21.91322236	21.91324965	21.91320617
20/07/2014 10:50	-21.92896837	-21.92900822	-21.92892358	21.91322437	21.9132496	21.91320828
20/07/2014 10:55	-21.92897021	-21.92900753	-21.92892694	21.91322639	21.91324955	21.91321038
20/07/2014 11:00	-21.92897205	-21.92900683	-21.92893029	21.9132284	21.9132495	21.91321249
20/07/2014 11:05	-21.9289739	-21.92900614	-21.92893365	21.91323042	21.91324945	21.9132146
20/07/2014 11:10	-21.92897574	-21.92900544	-21.92893701	21.91323243	21.9132494	21.9132167
20/07/2014 11:15	-21.92897758	-21.92900475	-21.92894037	21.91323445	21.91324935	21.91321881
20/07/2014 11:20	-21.92897943	-21.92900407	-21.92894372	21.91323646	21.91324935	21.91322092
20/07/2014 11:25	-21.92898127	-21.92900356	-21.92894708	21.91323848	21.91325006	21.91322302
20/07/2014 11:30	-21.92898311	-21.92900306	-21.92895044	21.91324049	21.91325076	21.91322513
20/07/2014 11:35	-21.92898496	-21.92900255	-21.9289538	21.91324251	21.91325147	21.91322724
20/07/2014 11:40	-21.9289868	-21.92900205	-21.92895715	21.91324452	21.91325218	21.91322935
20/07/2014 11:45	-21.92898864	-21.92900154	-21.92896051	21.91324654	21.91325289	21.91323145
20/07/2014 11:50	-21.92899049	-21.92900104	-21.92896387	21.91324855	21.9132536	21.91323356
20/07/2014 11:55	-21.92899233	-21.92900053	-21.92896722	21.91325056	21.91325431	21.91323567
20/07/2014 12:00	-21.92899417	-21.92900003	-21.92897058	21.91325258	21.91325501	21.91323777
20/07/2014 12:05	-21.92899602	-21.92899953	-21.92897188	21.91325459	21.91325572	21.91323881
20/07/2014 12:10	-21.92899786	-21.92899902	-21.92897184	21.91325661	21.91325643	21.91323916
20/07/2014 12:15	-21.9289997	-21.92899852	-21.92897181	21.91325862	21.91325714	21.91323951
20/07/2014 12:20	-21.92900154	-21.92899801	-21.92897177	21.91326064	21.91325785	21.91323986
20/07/2014 12:25	-21.92900339	-21.92899751	-21.92897174	21.91326265	21.91325856	21.91324021
20/07/2014 12:30	-21.92900523	-21.928997	-21.9289717	21.91326467	21.91325926	21.91324056
20/07/2014 12:35	-21.92900707	-21.9289965	-21.92898375	21.91326668	21.91325997	21.91325419
20/07/2014 12:40	-21.92900892	-21.92899599	-21.928989	21.9132687	21.91326068	21.91326269
20/07/2014 12:45	-21.92901066	-21.92899549	-21.92898385	21.91326926	21.91326139	21.91326265
20/07/2014 12:50	-21.92901217	-21.92899499	-21.92897869	21.91326651	21.9132621	21.91326262
20/07/2014 12:55	-21.92901368	-21.92899448	-21.92897353	21.91326375	21.91326281	21.91326259
20/07/2014 13:00	-21.9290152	-21.92899398	-21.92896837	21.91326099	21.91326351	21.91326255
20/07/2014 13:05	-21.92901671	-21.92899347	-21.92896321	21.91325824	21.91326422	21.91326252
20/07/2014 13:10	-21.92901822	-21.92899297	-21.92895806	21.91325548	21.91326493	21.91326249
20/07/2014 13:15	-21.92901769	-21.92899246	-21.9289529	21.9132555	21.91326564	21.91326245
20/07/2014 13:20	-21.92901342	-21.92899196	-21.92894774	21.91326062	21.91326635	21.91326242
20/07/2014 13:25	-21.92900915	-21.92899146	-21.92894258	21.91326573	21.91326706	21.91326239
20/07/2014 13:30	-21.92900645	-21.92899095	-21.92893742	21.91326869	21.91326776	21.91326235
20/07/2014 13:35	-21.92900632	-21.92899045	-21.92893227	21.91326815	21.91326847	21.91326232
20/07/2014 13:40	-21.92900618	-21.92899055	-21.92893143	21.91326761	21.91326975	21.91326359
20/07/2014 13:45	-21.92900605	-21.92899529	-21.92893694	21.91326708	21.91327536	21.91326676
20/07/2014 13:50	-21.92900592	-21.92900003	-21.92894134	21.91326654	21.91328098	21.91326878
20/07/2014 13:55	-21.92900579	-21.92900477	-21.92893873	21.913266	21.9132866	21.91326355
20/07/2014 14:00	-21.92900565	-21.92900952	-21.92893612	21.91326546	21.91329222	21.91325831
20/07/2014 14:05	-21.92900552	-21.92900969	-21.92893351	21.91326492	21.91329126	21.91325307
20/07/2014 14:10	-21.92900539	-21.92900851	-21.92893089	21.91326438	21.91328837	21.91324784
20/07/2014 14:15	-21.92900525	-21.92900733	-21.92892828	21.91326384	21.91328547	21.9132426
20/07/2014 14:20	-21.92900512	-21.92900615	-21.92892567	21.9132633	21.91328257	21.91323736
20/07/2014 14:25	-21.92900499	-21.92900496	-21.92892306	21.91326276	21.91327967	21.91323212
20/07/2014 14:30	-21.92900496	-21.92900378	-21.92892045	21.913262	21.91327677	21.91322689
20/07/2014 14:35	-21.92900515	-21.9290026	-21.92891783	21.91326083	21.91327388	21.91322165
20/07/2014 14:40	-21.92900534	-21.92900142	-21.92891522	21.91325965	21.91327098	21.91321641
20/07/2014 14:45	-21.92900553	-21.92900024	-21.92891261	21.91325848	21.91326808	21.91321118
20/07/2014 14:50	-21.92900571	-21.92899906	-21.92891	21.9132573	21.91326518	21.91320594
20/07/2014 14:55	-21.9290059	-21.92899788	-21.92890739	21.91325613	21.91326228	21.9132007
20/07/2014 15:00	-21.92900609	-21.9289967	-21.92890477	21.91325495	21.91325939	21.91319547
20/07/2014 15:05	-21.92900627	-21.92899833	-21.92890216	21.91325377	21.91325848	21.91319023
20/07/2014 15:10	-21.92900646	-21.92900052	-21.92891224	21.9132526	21.91325797	21.91321101
20/07/2014 15:15	-21.92900665	-21.92900272	-21.92891363	21.91325142	21.91325746	21.91324263
20/07/2014 15:20	-21.92900684	-21.92900491	-21.9289134	21.91325025	21.91325695	21.91325455
20/07/2014 15:25	-21.92900702	-21.9290071	-21.9289159	21.91324907	21.91325644	21.9132533
20/07/2014 15:30	-21.92900721	-21.9290093	-21.9289184	21.9132479	21.91325594	21.91325205
20/07/2014 15:35	-21.9290074	-21.92901149	-21.9289209	21.91324672	21.91325543	21.9132508
20/07/2014 15:40	-21.92900759	-21.92901369	-21.92896619	21.91324555	21.91325492	21.91322774
20/07/2014 15:45	-21.92900777	-21.92901588	-21.92900763	21.91324437	21.91325441	21.91320434
20/07/2014 15:50	-21.92900266	-21.92901808	-21.92901361	21.91320237	21.9132539	21.91320196
20/07/2014 15:55	-21.92900426	-21.92902027	-21.9290106	21.9132018	21.91325339	21.9132073
20/07/2014 16:00	-21.9290065	-21.92902247	-21.92901154	21.91320526	21.91325288	21.91321162
20/07/2014 16:05	-21.92900874	-21.92902466	-21.9290176	21.91320873	21.91325238	21.91321465
20/07/2014 16:10	-21.92901097	-21.92902686	-21.92901899	21.91321219	21.91325187	21.91321758
20/07/2014 16:15	-21.92901321	-21.92902905	-21.92901885	21.91321565	21.91325136	21.91322047
20/07/2014 16:20	-21.92901545	-21.92903124	-21.9290187	21.91321912	21.91325085	21.91322337
20/07/2014 16:25	-21.92901769	-21.92903344	-21.92901856	21.91322258	21.91325034	21.91322626
20/07/2014 16:30	-21.92901992	-21.92903563	-21.92901841	21.91322605	21.91324983	21.91322916
20/07/2014 16:35	-21.92902141	-21.92903783	-21.92901827	21.91322791	21.91324933	21.91323205
20/07/2014 16:40	-21.92901998	-21.92904002	-21.92901812	21.91322356	21.91324882	21.91323495
20/07/2014 16:45	-21.92904587	-21.92903452	-21.92901798	21.91324855	21.91322238	21.91323784
20/07/2014 16:50	-21.92902652	-21.92902606	-21.92901783	21.91322055	21.91320783	21.91324074
20/07/2014 16:55	-21.92902316	-21.92901924	-21.92905628	21.91326866	21.91321504	21.91322013
20/07/2014 17:00	-21.92901626	-21.92901538	-21.92905399	21.91327417	21.91320373	21.91321969
20/07/2014 17:05	-21.92901415	-21.92901661	-21.92904899	21.91327419	21.91320578	21.91322057
20/07/2014 17:10	-21.92901305	-21.92901785	-21.92904794	21.91327477	21.91320783	21.91321936
20/07/2014 17:15	-21.92901194	-21.92901909	-21.92904689	21.91327535	21.91320989	21.91321815
20/07/2014 17:20	-21.92901084	-21.92902033	-21.92904584	21.91327593	21.91321194	21.91321694
20/07/2014 17:25	-21.92900973	-21.92902157	-21.92904479	21.9132765	21.91321399	21.91321574
20/07/2014 17:30	-21.92900863	-21.92902281	-21.92904373	21.91327708	21.91321605	21.91321453
20/07/2014 17:35	-21.92900752	-21.92902405	-21.92904268	21.91327766	21.9132181	21.91321332
20/07/2014 17:40	-21.92900642	-21.92902528	-21.92904163	21.91327824	21.91322015	21.91321211
20/07/2014 17:45	-21.92900531	-21.92902652	-21.92904058	21.91327881	21.9132222	21.9132109
20/07/2014 17:50	-21.92900421	-21.92902776	-21.92903953	21.91327939	21.91322426	21.91320969
20/07/2014 17:55	-21.9290031	-21.929029	-21.92903848	21.91327997	21.91322631	21.91320848
20/07/2014 18:00	-21.92900199	-21.92903012	-21.92903743	21.91328055	21.91322837	21.91320727
20/07/2014 18:05	-21.92900117	-21.92902755	-21.92903233	21.91328296	21.91323056	21.91320814
20/07/2014 18:10	-21.92900044	-21.92902498	-21.92902541	21.91328604	21.91323275	21.91320993
20/07/2014 18:15	-21.92899972	-21.92902241	-21.9290185	21.91328912	21.91323494	21.91321173
20/07/2014 18:20	-21.92899899	-21.92901984	-21.92901159	21.9132922	21.91323712	21.91321352
20/07/2014 18:25	-21.92899827	-21.92901728	-21.92900467	21.91329528	21.91323931	21.91321532
20/07/2014 18:30	-21.92899754	-21.92901471	-21.92899776	21.91329836	21.9132415	21.91321712
20/07/2014 18:35	-21.92899682	-21.92901214	-21.92899084	21.91330145	21.91324369	21.91321891
20/07/2014 18:40	-21.9289961	-21.92900957	-21.92898393	21.91330447	21.91324588	21.91322071
20/07/2014 18:45	-21.92899641	-21.929007	-21.92898043	21.91330048	21.91324807	21.91322126
20/07/2014 18:50	-21.92899672	-21.92900443	-21.92898117	21.91329649	21.91325026	21.91322028
20/07/2014 18:55	-21.92899702	-21.92900186	-21.92898192	21.9132925	21.91325244	21.91321929
20/07/2014 19:00	-21.92899733	-21.9289993	-21.92898266	21.91328852	21.91325463	21.91321831
20/07/2014 19:05	-21.92899764	-21.92899929	-21.9289834	21.91328453	21.91325202	21.91321732
20/07/2014 19:10	-21.92899795	-21.9289995	-21.92898414	21.91328054	21.913249	21.91321634
20/07/2014 19:15	-21.92899825	-21.92899971	-21.92898489	21.91327655	21.91324599	21.91321535
20/07/2014 19:20	-21.92899856	-21.92899992	-21.92898563	21.91327257	21.91324298	21.91321437
20/07/2014 19:25	-21.92899887	-21.92900013	-21.92898637	21.91326858	21.91323997	21.91321338
20/07/2014 19:30	-21.92899918	-21.92900034	-21.92898711	21.91326459	21.91323695	21.9132124
20/07/2014 19:35	-21.92899948	-21.92900055	-21.92898785	21.9132606	21.91323394	21.91321141
20/07/2014 19:40	-21.92899979	-21.92900076	-21.9289886	21.91325662	21.91323093	21.91321043
20/07/2014 19:45	-21.92900398	-21.92900097	-21.92898934	21.91325523	21.91322792	21.91320944
20/07/2014 19:50	-21.92900828	-21.92900118	-21.92899008	21.91325392	21.9132249	21.91320846
20/07/2014 19:55	-21.92901258	-21.92900139	-21.92899047	21.91325261	21.91322189	21.91320857
20/07/2014 20:00	-21.92901688	-21.9290016	-21.92899042	21.91325129	21.91321892	21.91321009
20/07/2014 20:05	-21.92902119	-21.92900205	-21.92899036	21.91324998	21.91322104	21.91321162
20/07/2014 20:10	-21.92902549	-21.9290025	-21.9289903	21.91324867	21.91322316	21.91321315
20/07/2014 20:15	-21.92902979	-21.92900295	-21.92899024	21.91324736	21.91322528	21.91321468
20/07/2014 20:20	-21.92903409	-21.9290034	-21.92899019	21.91324605	21.9132274	21.9132162
20/07/2014 20:25	-21.92903839	-21.92900385	-21.92899013	21.91324474	21.91322953	21.91321773
20/07/2014 20:30	-21.9290427	-21.9290043	-21.92899007	21.91324343	21.91323165	21.91321926
20/07/2014 20:35	-21.929047	-21.92900475	-21.92899001	21.91324212	21.91323377	21.91322079
20/07/2014 20:40	-21.9290513	-21.9290052	-21.92898995	21.91324081	21.91323589	21.91322231
20/07/2014 20:45	-21.9290556	-21.92900565	-21.9289899	21.9132395	21.91323801	21.91322384
20/07/2014 20:50	-21.9290599	-21.9290061	-21.92898984	21.91323819	21.91324014	21.91322537
20/07/2014 20:55	-21.92906421	-21.92900655	-21.92899193	21.91323687	21.91324226	21.91322538
20/07/2014 21:00	-21.92906851	-21.929007	-21.92899848	21.91323556	21.91324438	21.91322223
20/07/2014 21:05	-21.92907281	-21.92900748	-21.92900502	21.91323425	21.91324149	21.91321909
20/07/2014 21:10	-21.92907711	-21.92900797	-21.92901157	21.91323294	21.91323854	21.91321595
20/07/2014 21:15	-21.92908142	-21.92900846	-21.92901811	21.91323163	21.9132356	21.91321281
20/07/2014 21:20	-21.92908572	-21.92900895	-21.92902466	21.91323032	21.91323266	21.91320966
20/07/2014 21:25	-21.92909002	-21.92900943	-21.9290312	21.91322901	21.91322971	21.91320652
20/07/2014 21:30	-21.92909432	-21.92900992	-21.92903775	21.9132277	21.91322677	21.91320338
20/07/2014 21:35	-21.92909862	-21.92901041	-21.92904429	21.91322639	21.91322383	21.91320024
20/07/2014 21:40	-21.92910293	-21.9290109	-21.92905084	21.91322508	21.91322089	21.91319709
20/07/2014 21:45	-21.92910723	-21.92901138	-21.92905738	21.91322377	21.91321794	21.91319395
20/07/2014 21:50	-21.92909205	-21.92901187	-21.92906393	21.91322667	21.913215	21.91319081
20/07/2014 21:55	-21.92907192	-21.92901236	-21.92906335	21.91323065	21.91321206	21.91319104
20/07/2014 22:00	-21.92905179	-21.92901285	-21.92905176	21.91323464	21.91320911	21.91319647
20/07/2014 22:05	-21.92903166	-21.92901185	-21.92904017	21.91323862	21.91321777	21.9132019
20/07/2014 22:10	-21.92901153	-21.92901067	-21.92902858	21.9132426	21.91322781	21.91320734
20/07/2014 22:15	-21.92900125	-21.92900949	-21.92901699	21.91324562	21.91323785	21.91321277
20/07/2014 22:20	-21.929	-21.92900951	-21.92901355	21.91324777	21.91323611	21.91321315
20/07/2014 22:25	-21.92899876	-21.92900991	-21.92901201	21.91324992	21.91323056	21.91321235
20/07/2014 22:30	-21.92899751	-21.92901032	-21.92901047	21.91325207	21.91322501	21.91321154
20/07/2014 22:35	-21.92899626	-21.92901073	-21.92900893	21.91325423	21.91321946	21.91321074
20/07/2014 22:40	-21.92899502	-21.92901113	-21.92900739	21.91325638	21.91321391	21.91320994
20/07/2014 22:45	-21.92899377	-21.92901154	-21.92900585	21.91325853	21.91320836	21.91320914
20/07/2014 22:50	-21.92899253	-21.92901195	-21.92900431	21.91326068	21.91320281	21.91320833
20/07/2014 22:55	-21.92899128	-21.92901235	-21.92900321	21.91326283	21.91319726	21.91320734
20/07/2014 23:00	-21.92899421	-21.92901276	-21.92900675	21.91325816	21.91319171	21.9132043
20/07/2014 23:05	-21.92900213	-21.92901317	-21.92901029	21.91324532	21.91318616	21.91320126
20/07/2014 23:10	-21.92901006	-21.92901357	-21.92901383	21.91323248	21.91318061	21.91319822
20/07/2014 23:15	-21.92901798	-21.92901398	-21.92901736	21.91321964	21.91317506	21.91319518
20/07/2014 23:20	-21.92902591	-21.92901439	-21.9290209	21.9132068	21.91316951	21.91319214
20/07/2014 23:25	-21.92901745	-21.92901479	-21.92902172	21.91321812	21.91316396	21.91319207
20/07/2014 23:30	-21.92899674	-21.9290152	-21.92901601	21.91324754	21.91315841	21.91319907
20/07/2014 23:35	-21.92897603	-21.92900582	-21.92901031	21.91327695	21.91317823	21.91320608
20/07/2014 23:40	-21.9289718	-21.92899642	-21.9290046	21.91328155	21.91319812	21.91321309
20/07/2014 23:45	-21.92897193	-21.92898702	-21.92899994	21.91327958	21.91321801	21.91321785
20/07/2014 23:50	-21.92897207	-21.92898001	-21.9289979	21.91327762	21.91323223	21.9132175
20/07/2014 23:55	-21.9289722	-21.92897841	-21.92899622	21.91327566	21.91323364	21.91321748
20/07/2014 23:59	-21.92897233	-21.92897682	-21.92899453	21.91327369	21.91323504	21.91321746
21/07/2014 00:04	-21.92897246	-21.92897522	-21.92899285	21.91327173	21.91323645	21.91321745
21/07/2014 00:09	-21.92897259	-21.92897363	-21.92899116	21.91326977	21.91323785	21.91321743
21/07/2014 00:14	-21.92897039	-21.92897203	-21.92898948	21.9132734	21.91323926	21.91321741
21/07/2014 00:19	-21.92896798	-21.92897043	-21.92898779	21.91327755	21.91324066	21.91321739
21/07/2014 00:24	-21.92896557	-21.92896884	-21.92898611	21.9132817	21.91324207	21.91321738
21/07/2014 00:29	-21.92896316	-21.92896724	-21.92898442	21.91328585	21.91324347	21.91321736
21/07/2014 00:34	-21.92896074	-21.92896565	-21.92898274	21.91329	21.91324487	21.91321734
21/07/2014 00:39	-21.92895833	-21.92896405	-21.92898105	21.91329416	21.91324628	21.91321733
21/07/2014 00:44	-21.92895592	-21.92896245	-21.92897937	21.91329831	21.91324768	21.91321731
21/07/2014 00:49	-21.92895351	-21.9289626	-21.9289768	21.91330246	21.91324842	21.91321782
21/07/2014 00:54	-21.92895112	-21.92896726	-21.92897226	21.91330657	21.91324742	21.91321949
21/07/2014 00:59	-21.92895867	-21.92897193	-21.92896772	21.9132982	21.91324642	21.91322116
21/07/2014 01:04	-21.92896621	-21.9289766	-21.92896318	21.91328982	21.91324542	21.91322283
21/07/2014 01:09	-21.92897375	-21.92898127	-21.92895864	21.91328144	21.91324442	21.9132245
21/07/2014 01:14	-21.92898129	-21.92898594	-21.9289541	21.91327307	21.91324342	21.91322618
21/07/2014 01:19	-21.92898883	-21.92899061	-21.92894957	21.91326469	21.91324242	21.91322785
21/07/2014 01:24	-21.92899637	-21.92899528	-21.92894503	21.91325631	21.91324142	21.91322952
21/07/2014 01:29	-21.92900392	-21.92899994	-21.92894049	21.91324794	21.91324042	21.91323119
21/07/2014 01:34	-21.92900776	-21.92899985	-21.92893595	21.91324248	21.91320862	21.91323286
21/07/2014 01:39	-21.92900723	-21.92899661	-21.92893141	21.91324048	21.91319609	21.91323454
21/07/2014 01:44	-21.9290067	-21.9289935	-21.92892687	21.91323847	21.91320365	21.91323621
21/07/2014 01:49	-21.92900617	-21.92899039	-21.92892233	21.91323647	21.91321121	21.91323788
21/07/2014 01:54	-21.92900564	-21.92898728	-21.92891779	21.91323447	21.91321876	21.91323955
21/07/2014 01:59	-21.92900511	-21.92898417	-21.92891325	21.91323246	21.91322632	21.91324123
21/07/2014 02:04	-21.92900458	-21.92898107	-21.92890871	21.91323046	21.91323388	21.9132429
21/07/2014 02:09	-21.92900405	-21.92897796	-21.92890417	21.91322846	21.91324144	21.91324457
21/07/2014 02:14	-21.92900352	-21.92897554	-21.92889963	21.91322645	21.91323011	21.91324624
21/07/2014 02:19	-21.929003	-21.92897358	-21.92889509	21.91322445	21.91320592	21.91324791
21/07/2014 02:24	-21.92900247	-21.92897162	-21.92889055	21.91322245	21.91318173	21.91324959
21/07/2014 02:29	-21.92900194	-21.92896966	-21.92888602	21.91322044	21.91315754	21.91325126
21/07/2014 02:34	-21.92893608	-21.92896771	-21.92888148	21.91318885	21.91313335	21.91325293
21/07/2014 02:39	-21.92847679	-21.9283435	-21.92840558	21.91313707	21.9130044	21.91301913
21/07/2014 02:44	-21.92727803	-21.9275702	-21.92737649	21.91304939	21.91296066	21.91289124
21/07/2014 02:49	-21.92534474	-21.92554351	-21.92563373	21.91322706	21.91333838	21.91280295
21/07/2014 02:54	-21.92371813	-21.92410796	-21.92368243	21.91273469	21.91306892	21.91270379
21/07/2014 02:59	-21.92158416	-21.92211024	-21.92173114	21.91218329	21.91261888	21.91260463
21/07/2014 03:04	-21.91994092	-21.92026175	-21.91980612	21.91264561	21.91246837	21.91248083
21/07/2014 03:09	-21.91838698	-21.91913181	-21.91852724	21.91310466	21.91225988	21.91293759
21/07/2014 03:14	-21.91818312	-21.9184566	-21.91802301	21.91306149	21.91277023	21.91275734
21/07/2014 03:19	-21.91746686	-21.91762623	-21.91754946	21.91218968	21.91237319	21.9122074
21/07/2014 03:24	-21.91730961	-21.9173505	-21.9173796	21.91213743	21.91204926	21.91205352
21/07/2014 03:29	-21.91720536	-21.91708469	-21.91704106	21.91214855	21.912221	21.91230288
21/07/2014 03:34	-21.91584156	-21.91608277	-21.91598576	21.91299724	21.91284669	21.91294862
21/07/2014 03:39	-21.91460761	-21.91491998	-21.91481294	21.9138879	21.91374157	21.91355675
21/07/2014 03:44	-21.91405766	-21.91395184	-21.91403441	21.9143088	21.91448845	21.91450629
21/07/2014 03:49	-21.91296917	-21.91305526	-21.91319121	21.91527627	21.91513304	21.91527074
21/07/2014 03:54	-21.91265271	-21.91272674	-21.91275602	21.91506226	21.91508358	21.9152277
21/07/2014 03:59	-21.9124869	-21.91264051	-21.91283709	21.91416683	21.91409722	21.91486819
21/07/2014 04:04	-21.91250644	-21.9125438	-21.91263797	21.91249073	21.91282393	21.91316741
21/07/2014 04:09	-21.91252304	-21.9124982	-21.91252444	21.91243745	21.91241767	21.91243899
21/07/2014 04:14	-21.91251691	-21.91249194	-21.91252492	21.91246031	21.91242332	21.9124328
21/07/2014 04:19	-21.91252264	-21.9124926	-21.91252614	21.91243001	21.91242718	21.91243685
21/07/2014 04:24	-21.91251931	-21.91250098	-21.91252564	21.91243017	21.91241884	21.91243409
21/07/2014 04:29	-21.91253233	-21.912519	-21.91253314	21.91242828	21.91239781	21.91244162
21/07/2014 04:34	-21.91252281	-21.91252695	-21.91252763	21.91242407	21.91239243	21.91243382
21/07/2014 04:39	-21.91251945	-21.91252997	-21.91252639	21.91242602	21.91239412	21.91243028
21/07/2014 04:44	-21.91251825	-21.91252188	-21.91253	21.91243246	21.91240484	21.91244025
21/07/2014 04:49	-21.91253926	-21.91251926	-21.9125338	21.91242511	21.91239761	21.91243894
21/07/2014 04:54	-21.91253286	-21.9125312	-21.91253062	21.91243078	21.91240805	21.91244618
21/07/2014 04:59	-21.91253293	-21.91254968	-21.912525	21.91242958	21.91240754	21.91244635
21/07/2014 05:04	-21.91252055	-21.91252585	-21.91252396	21.91243809	21.91238129	21.91244025
21/07/2014 05:09	-21.91253161	-21.91251922	-21.91252332	21.91243704	21.91239094	21.91243474
21/07/2014 05:14	-21.91251944	-21.91251818	-21.91252815	21.91242019	21.91237535	21.91243176
21/07/2014 05:19	-21.91251368	-21.91250553	-21.91252814	21.91241493	21.91237923	21.91242665
21/07/2014 05:24	-21.91251699	-21.91251461	-21.91253106	21.91242372	21.91238254	21.91242841
21/07/2014 05:29	-21.91251432	-21.91251642	-21.91253201	21.9124368	21.91236683	21.91243302
21/07/2014 05:34	-21.91254086	-21.91250124	-21.91252978	21.91242553	21.91234527	21.91242631
21/07/2014 05:39	-21.91252772	-21.91249551	-21.91252957	21.91241386	21.91234043	21.91240851
21/07/2014 05:44	-21.91251302	-21.91254333	-21.91252994	21.91242011	21.91237153	21.91240742
21/07/2014 05:49	-21.91252413	-21.91253813	-21.91252979	21.91241637	21.91236809	21.91245012
21/07/2014 05:54	-21.91252871	-21.91253288	-21.9125297	21.91241347	21.91236468	21.91246048
21/07/2014 05:59	-21.91252097	-21.91252355	-21.91252755	21.91240806	21.91236368	21.91242699
21/07/2014 06:04	-21.91251627	-21.91253684	-21.9125264	21.91240191	21.9124133	21.91243008
21/07/2014 06:09	-21.91253402	-21.91252904	-21.91251551	21.91239881	21.91241347	21.9124338
21/07/2014 06:14	-21.91253491	-21.91251342	-21.91252371	21.91240963	21.91240091	21.91241675
21/07/2014 06:19	-21.91253172	-21.91252536	-21.91253191	21.91240976	21.91241168	21.9123997
21/07/2014 06:24	-21.91252333	-21.91252452	-21.91253648	21.91245493	21.91240353	21.91235943
21/07/2014 06:29	-21.91252611	-21.91252417	-21.91252702	21.91243179	21.91240178	21.91241481
21/07/2014 06:34	-21.91252889	-21.91252578	-21.91252338	21.91240866	21.91240504	21.91240797
21/07/2014 06:39	-21.91253079	-21.91252739	-21.91251442	21.91238699	21.91240831	21.91241004
21/07/2014 06:44	-21.91252017	-21.912529	-21.91251983	21.91238853	21.91241157	21.91241792
21/07/2014 06:49	-21.91253078	-21.91253862	-21.91251776	21.91239012	21.91240136	21.91240854
21/07/2014 06:54	-21.91252313	-21.91253391	-21.91250401	21.91241046	21.91241479	21.91242027
21/07/2014 06:59	-21.91253368	-21.91252944	-21.91253505	21.91238648	21.91241561	21.91244343
21/07/2014 07:04	-21.91254758	-21.91252596	-21.9125085	21.9123908	21.9124203	21.91261593
21/07/2014 07:09	-21.91251482	-21.91250915	-21.91241199	21.91239606	21.91243673	21.91265721
21/07/2014 07:14	-21.91253034	-21.91252409	-21.91243016	21.91240058	21.91244184	21.91240878
21/07/2014 07:19	-21.91251163	-21.91252896	-21.91243838	21.91242013	21.9124493	21.91239131
21/07/2014 07:24	-21.91254814	-21.91251355	-21.91244514	21.91235434	21.9124619	21.91239315
21/07/2014 07:29	-21.9124464	-21.91253432	-21.91251751	21.9124006	21.91242514	21.91240684
21/07/2014 07:34	-21.91244653	-21.91256182	-21.91250148	21.91240069	21.91240989	21.91241367
21/07/2014 07:39	-21.91244666	-21.91252339	-21.9125203	21.91240077	21.91240598	21.91241175
21/07/2014 07:44	-21.91244679	-21.91249488	-21.91252494	21.91240086	21.91247428	21.91240996
21/07/2014 07:49	-21.91244692	-21.91249788	-21.91253462	21.91240095	21.91246768	21.91239368
21/07/2014 07:54	-21.91244705	-21.91250759	-21.91253822	21.91240103	21.91243895	21.91240031
21/07/2014 07:59	-21.91244718	-21.91251731	-21.91252907	21.91240112	21.91241022	21.91245687
21/07/2014 08:04	-21.91245062	-21.91252523	-21.91251476	21.91240324	21.9123839	21.91248984
21/07/2014 08:09	-21.9124844	-21.91252058	-21.91249045	21.91242396	21.91237698	21.91245503
21/07/2014 08:14	-21.91251818	-21.91252434	-21.91246823	21.91244469	21.91237436	21.91245476
21/07/2014 08:19	-21.91254433	-21.9125252	-21.91244601	21.91245571	21.91235982	21.91245448
21/07/2014 08:24	-21.91252461	-21.91251669	-21.91245075	21.91241542	21.9123973	21.91240748
21/07/2014 08:29	-21.9124761	-21.91250819	-21.91245483	21.91237349	21.91243477	21.9123903
21/07/2014 08:34	-21.91247048	-21.91249968	-21.91245373	21.9123796	21.91247225	21.91239445
21/07/2014 08:39	-21.91246487	-21.91249118	-21.91245263	21.91238572	21.91250972	21.9123986
21/07/2014 08:44	-21.91245925	-21.9124905	-21.91245153	21.91239184	21.91252633	21.91240275
21/07/2014 08:49	-21.91245364	-21.91249813	-21.91244859	21.91239795	21.91252083	21.91239956
21/07/2014 08:54	-21.91244803	-21.91250576	-21.91244277	21.91240407	21.91251534	21.91238377
21/07/2014 08:59	-21.91244241	-21.91251339	-21.91243849	21.91241019	21.91250984	21.91237174
21/07/2014 09:04	-21.9124368	-21.91252101	-21.91243422	21.9124163	21.91250434	21.9123597
21/07/2014 09:09	-21.91243118	-21.91252864	-21.91240721	21.91242242	21.91249885	21.91235657
21/07/2014 09:14	-21.91242638	-21.9125299	-21.91238444	21.91243743	21.91251115	21.91236402
21/07/2014 09:19	-21.91242208	-21.91252794	-21.91240449	21.9124581	21.91253245	21.9123702
21/07/2014 09:24	-21.91241779	-21.91252598	-21.91242454	21.91247877	21.91255375	21.91237637
21/07/2014 09:29	-21.9124135	-21.91252402	-21.91244459	21.91249944	21.91257505	21.91238254
21/07/2014 09:34	-21.9124092	-21.91252206	-21.91246464	21.91252011	21.91259635	21.91238872
21/07/2014 09:39	-21.91240491	-21.9125201	-21.9125642	21.91254078	21.91261765	21.91240018
21/07/2014 09:44	-21.91240062	-21.9125182	-21.91269636	21.91256145	21.91263742	21.91246735
21/07/2014 09:49	-21.91239632	-21.91251695	-21.91253156	21.91258212	21.9126401	21.91267141
21/07/2014 09:54	-21.91239203	-21.91251569	-21.91250131	21.91260279	21.91264278	21.91267932
21/07/2014 09:59	-21.91238774	-21.91251444	-21.91250533	21.91262346	21.91264546	21.91266194
21/07/2014 10:04	-21.91238851	-21.91251319	-21.91250586	21.91263872	21.91264814	21.91264309
21/07/2014 10:09	-21.91240027	-21.91251194	-21.91250086	21.91264227	21.91265081	21.91262188
21/07/2014 10:14	-21.91241202	-21.91251069	-21.91249585	21.91264581	21.91265349	21.91260068
21/07/2014 10:19	-21.91242377	-21.91250943	-21.91249085	21.91264936	21.91265617	21.91257947
21/07/2014 10:24	-21.91243552	-21.91250818	-21.91248584	21.9126529	21.91265885	21.91255827
21/07/2014 10:29	-21.91244728	-21.91250693	-21.91248084	21.91265645	21.91266153	21.91253707
21/07/2014 10:34	-21.91245903	-21.91250568	-21.91247584	21.91265999	21.91266421	21.91251586
21/07/2014 10:39	-21.91247078	-21.91250443	-21.91247083	21.91266354	21.91266689	21.91249466
21/07/2014 10:44	-21.91248254	-21.91250323	-21.91246583	21.91266708	21.91266939	21.91247345
21/07/2014 10:49	-21.91249429	-21.91250247	-21.91246082	21.91267063	21.91267029	21.91245225
21/07/2014 10:54	-21.91250075	-21.91250172	-21.91245582	21.91267267	21.91267119	21.91243105
21/07/2014 10:59	-21.91250129	-21.91250097	-21.91245081	21.91267305	21.91267209	21.91240984
21/07/2014 11:04	-21.91250183	-21.91250022	-21.91244039	21.91267342	21.91267299	21.91239105
21/07/2014 11:09	-21.91250236	-21.91249946	-21.91242607	21.91267379	21.91267389	21.91238511
21/07/2014 11:14	-21.9125029	-21.91249871	-21.91242428	21.91267416	21.91267479	21.91239429
21/07/2014 11:19	-21.91250344	-21.91249796	-21.91242249	21.91267453	21.91267569	21.91240348
21/07/2014 11:24	-21.91250397	-21.91249721	-21.9124207	21.9126749	21.91267659	21.91241266
21/07/2014 11:29	-21.91250451	-21.91249645	-21.9124189	21.91267527	21.91267749	21.91242184
21/07/2014 11:34	-21.91251066	-21.9124957	-21.91241711	21.91267994	21.91267839	21.91243102
21/07/2014 11:39	-21.91251506	-21.91249495	-21.91241532	21.91268435	21.91267929	21.91244021
21/07/2014 11:44	-21.91251686	-21.9124942	-21.91241353	21.91268735	21.91268019	21.91244939
21/07/2014 11:49	-21.91251865	-21.91249446	-21.91243588	21.91269036	21.91268163	21.91248181
21/07/2014 11:54	-21.91252045	-21.91249862	-21.91247123	21.91269337	21.91268518	21.91252673
21/07/2014 11:59	-21.91252225	-21.91250033	-21.91250071	21.91269638	21.91268592	21.91256128
21/07/2014 12:04	-21.91251461	-21.9124975	-21.91250251	21.91269665	21.9126819	21.91254688
21/07/2014 12:09	-21.91250543	-21.91249921	-21.9125043	21.91269648	21.91268391	21.91253247
21/07/2014 12:14	-21.91249625	-21.91250093	-21.91250609	21.9126963	21.91268592	21.91251806
21/07/2014 12:19	-21.91248706	-21.91250265	-21.91250788	21.91269613	21.91268793	21.91250366
21/07/2014 12:24	-21.91247788	-21.91250436	-21.91250967	21.91269596	21.91268994	21.91248925
21/07/2014 12:29	-21.9124687	-21.91250608	-21.91251147	21.91269578	21.91269196	21.91247485
21/07/2014 12:34	-21.91245952	-21.9125074	-21.91251326	21.91269561	21.91269252	21.91246044
21/07/2014 12:39	-21.9124512	-21.9125074	-21.91251505	21.91263304	21.91268829	21.91244604
21/07/2014 12:44	-21.91244292	-21.9125074	-21.91251684	21.91256748	21.91268406	21.91243163
21/07/2014 12:49	-21.91243464	-21.91250092	-21.91251864	21.91250193	21.91264829	21.91241722
21/07/2014 12:54	-21.91242636	-21.91248341	-21.91252642	21.91243638	21.91255886	21.91241557
21/07/2014 12:59	-21.91219333	-21.9124659	-21.91252633	21.91223933	21.91246944	21.91240419
21/07/2014 13:04	-21.91212704	-21.91245905	-21.91246292	21.91219323	21.91243745	21.91244243
21/07/2014 13:09	-21.91213985	-21.91248717	-21.91244603	21.91221093	21.91243949	21.91243015
21/07/2014 13:14	-21.91215046	-21.91252928	-21.91245092	21.91222183	21.91244447	21.91242761
21/07/2014 13:19	-21.91215357	-21.91252384	-21.91245096	21.9122128	21.91241756	21.91242983
21/07/2014 13:24	-21.91215403	-21.91252145	-21.91245059	21.91221277	21.91240691	21.91243233
21/07/2014 13:29	-21.91215449	-21.91250738	-21.91245023	21.91221274	21.91241527	21.91243482
21/07/2014 13:34	-21.91215494	-21.91247946	-21.91244987	21.91221271	21.9124226	21.91243731
21/07/2014 13:39	-21.9121554	-21.91246928	-21.9124495	21.91221268	21.91242364	21.9124398
21/07/2014 13:44	-21.91215586	-21.91246777	-21.91244914	21.91221266	21.91242162	21.91244229
21/07/2014 13:49	-21.91215631	-21.91246625	-21.91244878	21.91221263	21.9124196	21.91244478
21/07/2014 13:54	-21.91215677	-21.91246474	-21.91244841	21.9122126	21.91241758	21.91244727
21/07/2014 13:59	-21.91218044	-21.91246322	-21.91245081	21.91222906	21.91241556	21.91245003
21/07/2014 14:04	-21.9122057	-21.91246171	-21.91246958	21.91224665	21.91241354	21.91245438
21/07/2014 14:09	-21.91223097	-21.91246019	-21.91248913	21.91226424	21.91241152	21.91244947
21/07/2014 14:14	-21.91225623	-21.9124701	-21.91251139	21.91228183	21.91240248	21.91240831
21/07/2014 14:19	-21.9122815	-21.91248074	-21.91252626	21.91229942	21.91239298	21.91240315
21/07/2014 14:24	-21.91230677	-21.91249138	-21.9125324	21.91231702	21.91238349	21.91241314
21/07/2014 14:29	-21.91233203	-21.91250202	-21.9125344	21.91233461	21.91237399	21.91241191
21/07/2014 14:34	-21.9123573	-21.91251267	-21.91253295	21.9123522	21.9123645	21.9124071
21/07/2014 14:39	-21.91238256	-21.91252331	-21.91252208	21.91236979	21.91235501	21.91243062
21/07/2014 14:44	-21.91240783	-21.91253395	-21.91244203	21.91238738	21.91234551	21.91246469
21/07/2014 14:49	-21.91243309	-21.91254459	-21.91244779	21.91240497	21.91233602	21.91246056
21/07/2014 14:54	-21.91245836	-21.91255523	-21.91245355	21.91242256	21.91232652	21.91245643
21/07/2014 14:59	-21.91247694	-21.91257884	-21.91245932	21.91243683	21.91232911	21.91245229
21/07/2014 15:04	-21.91248741	-21.91257552	-21.91246508	21.91244707	21.9123334	21.91244816
21/07/2014 15:09	-21.91240871	-21.91257658	-21.91245085	21.912411	21.91232101	21.91245968
21/07/2014 15:14	-21.91239184	-21.91258461	-21.91246048	21.91239919	21.91231406	21.91245111
21/07/2014 15:19	-21.912495	-21.91258029	-21.91252019	21.912407	21.91232292	21.91239816
21/07/2014 15:24	-21.91253936	-21.91257627	-21.91252814	21.912411	21.91234436	21.91238805
21/07/2014 15:29	-21.91252648	-21.91258304	-21.91253391	21.91241435	21.91235109	21.91239501
21/07/2014 15:34	-21.91252228	-21.91259349	-21.9125287	21.91244289	21.91234075	21.9124013
21/07/2014 15:39	-21.91250407	-21.91259328	-21.91252577	21.91243805	21.91233951	21.91240219
21/07/2014 15:44	-21.91250314	-21.91259308	-21.9125245	21.91243563	21.91233826	21.91241469
21/07/2014 15:49	-21.9125116	-21.91259287	-21.91252171	21.91244009	21.91233701	21.91239798
21/07/2014 15:54	-21.91252019	-21.91259996	-21.91249993	21.91244175	21.91232891	21.91240304
21/07/2014 15:59	-21.91252844	-21.91262816	-21.91245149	21.91239708	21.91232336	21.91242366
21/07/2014 16:04	-21.91251362	-21.91260332	-21.91245476	21.91238509	21.91233495	21.91242103
21/07/2014 16:09	-21.91252909	-21.91259985	-21.91245894	21.91239703	21.91233624	21.91241826
21/07/2014 16:14	-21.91253723	-21.91259952	-21.91248441	21.91238512	21.91230055	21.91241235
21/07/2014 16:19	-21.91252342	-21.91259125	-21.91250989	21.91239604	21.9123309	21.91240645
21/07/2014 16:24	-21.91250165	-21.91257999	-21.91252587	21.91245511	21.91237583	21.91240054
21/07/2014 16:29	-21.9125052	-21.9125783	-21.91252243	21.91244149	21.91238521	21.9124
21/07/2014 16:34	-21.91250841	-21.91258337	-21.91253121	21.91243322	21.9123837	21.91240894
21/07/2014 16:39	-21.91251154	-21.91258861	-21.91253962	21.91242627	21.91238241	21.91240935
21/07/2014 16:44	-21.91251466	-21.91261021	-21.91254598	21.91241932	21.9124048	21.91240991
21/07/2014 16:49	-21.91251779	-21.91255212	-21.91254994	21.91241237	21.9124044	21.91239596
21/07/2014 16:54	-21.91252092	-21.91255091	-21.91256175	21.91240542	21.91240587	21.91240259
21/07/2014 16:59	-21.91252404	-21.91255042	-21.91254848	21.91239846	21.91240735	21.91242579
21/07/2014 17:04	-21.91347149	-21.91347575	-21.91349021	21.91226145	21.91259481	21.91230527
21/07/2014 17:09	-21.91536146	-21.91533096	-21.91535015	21.91173827	21.91193506	21.91167442
21/07/2014 17:14	-21.91639934	-21.9164944	-21.91629728	21.91079277	21.91115677	21.91074648
21/07/2014 17:19	-21.91642857	-21.91671583	-21.91640303	21.90980482	21.91026334	21.90986349
21/07/2014 17:24	-21.91696505	-21.91655012	-21.91675019	21.90922421	21.90936904	21.90934647
21/07/2014 17:29	-21.9176064	-21.91737082	-21.91722586	21.90904814	21.90933179	21.90932813
21/07/2014 17:34	-21.91762751	-21.91755203	-21.91748565	21.90901684	21.90934867	21.90933141
21/07/2014 17:39	-21.91761946	-21.91753303	-21.91758842	21.90901457	21.90931942	21.90932339
21/07/2014 17:44	-21.91761753	-21.91752432	-21.91762194	21.9090186	21.90931989	21.90931493
21/07/2014 17:49	-21.91761561	-21.91752156	-21.91762682	21.90902264	21.90932101	21.90930973
21/07/2014 17:54	-21.91761368	-21.91752213	-21.91761935	21.90902668	21.90932004	21.90929982
21/07/2014 17:59	-21.91761175	-21.9175211	-21.91761713	21.90903071	21.90932056	21.90929908
21/07/2014 18:04	-21.91760982	-21.91752007	-21.91761612	21.90903475	21.90932108	21.90929998
21/07/2014 18:09	-21.9176079	-21.91751904	-21.91761511	21.90903878	21.90932161	21.90930089
21/07/2014 18:14	-21.91760597	-21.91751801	-21.91761409	21.90904282	21.90932213	21.90930179
21/07/2014 18:19	-21.91760404	-21.91751698	-21.91761308	21.90904686	21.90932265	21.9093027
21/07/2014 18:24	-21.91760212	-21.91751595	-21.91761207	21.90905089	21.90932318	21.9093036
21/07/2014 18:29	-21.91760019	-21.91751492	-21.91761106	21.90905493	21.9093237	21.9093045
21/07/2014 18:34	-21.91759826	-21.91751389	-21.91761004	21.90905897	21.90932422	21.90930541
21/07/2014 18:39	-21.91759723	-21.91751286	-21.91760903	21.90906212	21.90932475	21.90930631
21/07/2014 18:44	-21.91759756	-21.91751183	-21.91760802	21.90906392	21.90932527	21.90930722
21/07/2014 18:49	-21.9175979	-21.9175108	-21.917607	21.90906573	21.90932579	21.90930812
21/07/2014 18:54	-21.91759823	-21.91751023	-21.91760599	21.90906754	21.90932648	21.90930903
21/07/2014 18:59	-21.91759856	-21.91751031	-21.91762321	21.90906934	21.9093274	21.90929776
21/07/2014 19:04	-21.91759889	-21.91751038	-21.91764468	21.90907115	21.90932832	21.90928365
21/07/2014 19:09	-21.91759923	-21.91751046	-21.91766615	21.90907296	21.90932924	21.90926954
21/07/2014 19:14	-21.91759892	-21.91751054	-21.91766563	21.90907046	21.90933016	21.90927457
21/07/2014 19:19	-21.9175972	-21.91751097	-21.91765568	21.9090624	21.90932908	21.90928781
21/07/2014 19:24	-21.91759196	-21.91751292	-21.91764572	21.90905223	21.90931951	21.90930105
21/07/2014 19:29	-21.91758716	-21.91751441	-21.91763576	21.90907212	21.90931432	21.90931429
21/07/2014 19:34	-21.91759211	-21.91751533	-21.91762581	21.90907336	21.90931458	21.90932754
21/07/2014 19:39	-21.91760079	-21.91751625	-21.91764802	21.90906068	21.90931485	21.90939171
21/07/2014 19:44	-21.91760902	-21.91751717	-21.91766138	21.90904872	21.90931511	21.90942007
21/07/2014 19:49	-21.91760937	-21.91751809	-21.91765846	21.90904903	21.90931538	21.90941137
21/07/2014 19:54	-21.91760972	-21.91751901	-21.91765555	21.90904934	21.90931564	21.90940267
21/07/2014 19:59	-21.91761008	-21.91751993	-21.91765264	21.90904965	21.90931591	21.90939397
21/07/2014 20:04	-21.91761043	-21.91752085	-21.91764972	21.90904996	21.90931617	21.90938527
21/07/2014 20:09	-21.91761078	-21.91752177	-21.91764681	21.90905027	21.90931644	21.90937657
21/07/2014 20:14	-21.91761114	-21.91752269	-21.91764389	21.90905058	21.9093167	21.90936787
21/07/2014 20:19	-21.91761149	-21.91752361	-21.91764098	21.90905089	21.90931697	21.90935917
21/07/2014 20:24	-21.91761184	-21.91752453	-21.91763806	21.9090512	21.90931723	21.90935046
21/07/2014 20:29	-21.91761219	-21.91752514	-21.91763515	21.90905151	21.90931856	21.90934176
21/07/2014 20:34	-21.91761255	-21.91752525	-21.91763223	21.90905182	21.90932163	21.90933306
21/07/2014 20:39	-21.9176129	-21.91752536	-21.91763304	21.90905213	21.90932471	21.90932563
21/07/2014 20:44	-21.91761325	-21.91752409	-21.91764241	21.90905244	21.90932538	21.90932109
21/07/2014 20:48	-21.91761361	-21.91752196	-21.91765177	21.90905275	21.90932454	21.90931655
21/07/2014 20:53	-21.91761396	-21.91751982	-21.91764345	21.90905307	21.90932369	21.90933146
21/07/2014 20:58	-21.91761431	-21.91751769	-21.91763408	21.90905338	21.90932285	21.90934752
21/07/2014 21:03	-21.91761466	-21.91751555	-21.91762471	21.90905369	21.90932201	21.90936358
21/07/2014 21:08	-21.91761502	-21.91751342	-21.91761533	21.909054	21.90932116	21.90937965
21/07/2014 21:13	-21.91761537	-21.91751234	-21.91763652	21.90905431	21.90932049	21.90925861
21/07/2014 21:18	-21.91761572	-21.91751337	-21.91764326	21.90905462	21.90932017	21.90922839
21/07/2014 21:23	-21.91761607	-21.9175144	-21.9176448	21.90905493	21.90931985	21.90922728
21/07/2014 21:28	-21.91761643	-21.91751543	-21.91764633	21.90905524	21.90931952	21.90922617
21/07/2014 21:33	-21.91761678	-21.91751645	-21.91764787	21.90905555	21.9093192	21.90922506
21/07/2014 21:38	-21.91761713	-21.91751748	-21.91764941	21.90905586	21.90931888	21.90922395
21/07/2014 21:43	-21.91761749	-21.91751851	-21.91765095	21.90905617	21.90931855	21.90922284
21/07/2014 21:48	-21.91761784	-21.91751953	-21.91765248	21.90905648	21.90931823	21.90922173
21/07/2014 21:53	-21.91761819	-21.91752056	-21.91765402	21.90905679	21.90931791	21.90922062
21/07/2014 21:58	-21.91761657	-21.91752159	-21.91765556	21.90905698	21.90931758	21.90921951
21/07/2014 22:03	-21.9176149	-21.91752262	-21.91765578	21.90905717	21.90931726	21.90921741
21/07/2014 22:08	-21.91761323	-21.91752364	-21.91765441	21.90905735	21.90931694	21.90921414
21/07/2014 22:13	-21.91761156	-21.91752455	-21.91765304	21.90905754	21.90931641	21.90921086
21/07/2014 22:18	-21.91760989	-21.91752513	-21.91765167	21.90905772	21.90931529	21.90920758
21/07/2014 22:23	-21.91760822	-21.91752571	-21.91765031	21.90905791	21.90931417	21.9092043
21/07/2014 22:28	-21.91760655	-21.91752629	-21.91764894	21.90905809	21.90931305	21.90920102
21/07/2014 22:33	-21.91760488	-21.91752687	-21.91764757	21.90905828	21.90931194	21.90919774
21/07/2014 22:38	-21.91760321	-21.91758257	-21.91764918	21.90905847	21.90925938	21.90919332
21/07/2014 22:43	-21.91760154	-21.91747582	-21.9176402	21.90905865	21.90926228	21.90918757
21/07/2014 22:48	-21.91679195	-21.91667127	-21.91693184	21.9092575	21.90927466	21.90926569
21/07/2014 22:53	-21.91537345	-21.91525601	-21.91547312	21.90800499	21.90808319	21.90805278
21/07/2014 22:58	-21.9148419	-21.9146188	-21.91485124	21.9058521	21.90585703	21.90596245
21/07/2014 23:03	-21.91555792	-21.91532452	-21.91542942	21.90473596	21.90471597	21.90446687
21/07/2014 23:08	-21.91633596	-21.91618564	-21.91614314	21.90427653	21.90425538	21.90424123
21/07/2014 23:13	-21.91665527	-21.916446	-21.91632371	21.90401302	21.90403697	21.90380634
21/07/2014 23:18	-21.91648805	-21.91645061	-21.91632204	21.90398051	21.90403718	21.90381059
21/07/2014 23:23	-21.91641451	-21.91645064	-21.91632037	21.90398955	21.90403872	21.90381484
21/07/2014 23:28	-21.91641914	-21.91645068	-21.9163187	21.90398907	21.90404026	21.90381909
21/07/2014 23:33	-21.91643764	-21.91645007	-21.91631703	21.90397197	21.9040413	21.90382334
21/07/2014 23:38	-21.91645666	-21.91644845	-21.91631536	21.90395174	21.90404156	21.90382759
21/07/2014 23:43	-21.91645476	-21.91644683	-21.91631369	21.90395341	21.90404182	21.90383184
21/07/2014 23:48	-21.91645286	-21.91644521	-21.91631203	21.90395508	21.90404207	21.9038361
21/07/2014 23:53	-21.91645096	-21.91644359	-21.91631036	21.90395675	21.90404233	21.90384035
21/07/2014 23:58	-21.91644906	-21.91644197	-21.91630869	21.90395842	21.90404259	21.9038446
22/07/2014 00:03	-21.91644716	-21.91644035	-21.91630702	21.90396008	21.90404285	21.90384885
22/07/2014 00:08	-21.91644526	-21.91643873	-21.91644083	21.90396175	21.9040431	21.90394569
22/07/2014 00:13	-21.91644336	-21.9164371	-21.91644261	21.90396342	21.90404336	21.90394554
22/07/2014 00:18	-21.91644146	-21.91643548	-21.91644438	21.90396509	21.90404362	21.9039454
22/07/2014 00:23	-21.91643956	-21.91643386	-21.91644616	21.90396676	21.90404388	21.90394525
22/07/2014 00:28	-21.91643766	-21.91643224	-21.91644794	21.90396843	21.90404413	21.90394511
22/07/2014 00:33	-21.91643576	-21.91643266	-21.91644972	21.9039701	21.90404142	21.90394496
22/07/2014 00:38	-21.91643526	-21.91643675	-21.91645149	21.90396971	21.90403334	21.90394482
22/07/2014 00:43	-21.91643749	-21.91644084	-21.91645327	21.9039653	21.90402527	21.90394467
22/07/2014 00:48	-21.91643972	-21.91644493	-21.91645505	21.9039609	21.90401719	21.90394453
22/07/2014 00:53	-21.91644173	-21.9164594	-21.91645658	21.90395719	21.90398197	21.90394439
22/07/2014 00:58	-21.91644198	-21.91647084	-21.91645645	21.90395886	21.90395195	21.90394428
22/07/2014 01:03	-21.91644224	-21.91646511	-21.91645633	21.90396053	21.90396372	21.90394417
22/07/2014 01:08	-21.91644249	-21.91645937	-21.9164562	21.90396221	21.90397549	21.90394406
22/07/2014 01:13	-21.91644274	-21.91645364	-21.91645607	21.90396388	21.90398725	21.90394396
22/07/2014 01:18	-21.916443	-21.91645026	-21.91646204	21.90396555	21.90399338	21.90393829
22/07/2014 01:23	-21.91644325	-21.91645017	-21.91647503	21.90396722	21.90399166	21.90392621
22/07/2014 01:28	-21.91644351	-21.91645007	-21.91648803	21.90396889	21.90398994	21.90391412
22/07/2014 01:33	-21.91644376	-21.91644998	-21.91650103	21.90397056	21.90398822	21.90390204
22/07/2014 01:38	-21.91644401	-21.91644988	-21.91649013	21.90397223	21.9039865	21.90391332
22/07/2014 01:43	-21.91644449	-21.91644979	-21.91646953	21.90397289	21.90398478	21.90392591
22/07/2014 01:48	-21.91644508	-21.91644969	-21.91645885	21.90397302	21.90398306	21.90392159
22/07/2014 01:53	-21.91644567	-21.9164496	-21.91646343	21.90397316	21.90398134	21.90392341
22/07/2014 01:58	-21.91644626	-21.9164495	-21.91646551	21.90397329	21.90397962	21.90392424
22/07/2014 02:03	-21.91644685	-21.91644941	-21.91646626	21.90397343	21.9039779	21.90392454
22/07/2014 02:08	-21.91644744	-21.91644931	-21.916467	21.90397356	21.90397618	21.90392484
22/07/2014 02:13	-21.91644804	-21.91644922	-21.91646775	21.9039737	21.90397446	21.90392514
22/07/2014 02:18	-21.91644863	-21.91644912	-21.91646849	21.90397383	21.90397274	21.90392544
22/07/2014 02:23	-21.91644922	-21.91644903	-21.91646924	21.90397397	21.90397102	21.90392574
22/07/2014 02:28	-21.91644963	-21.91644893	-21.91646999	21.90397396	21.9039693	21.90392603
22/07/2014 02:33	-21.91643788	-21.91644884	-21.91647073	21.90396451	21.90396758	21.90392633
22/07/2014 02:38	-21.91642614	-21.91644874	-21.91647148	21.90395506	21.90396586	21.90392663
22/07/2014 02:43	-21.91643	-21.91644865	-21.91647223	21.90395243	21.90396414	21.90392693
22/07/2014 02:48	-21.91643605	-21.91644855	-21.91647297	21.90395076	21.90396242	21.90392723
22/07/2014 02:53	-21.91644209	-21.91644846	-21.91647372	21.90394909	21.9039607	21.90392753
22/07/2014 02:58	-21.91644813	-21.91644836	-21.91647296	21.90394741	21.90395898	21.90392518
22/07/2014 03:03	-21.91645418	-21.91644827	-21.91647171	21.90394574	21.90395726	21.903922
22/07/2014 03:08	-21.91646022	-21.91644818	-21.91647047	21.90394407	21.90395554	21.90391881
22/07/2014 03:13	-21.91646626	-21.91644808	-21.91646923	21.9039424	21.90395382	21.90391562
22/07/2014 03:18	-21.91647231	-21.91644799	-21.91646798	21.90394072	21.9039521	21.90391243
22/07/2014 03:23	-21.91647835	-21.91644789	-21.91646674	21.90393905	21.90395038	21.90390924
22/07/2014 03:28	-21.91646926	-21.9164478	-21.9164655	21.903941	21.90394866	21.90390605
22/07/2014 03:33	-21.9164662	-21.9164477	-21.91646756	21.90393171	21.90394694	21.90393127
22/07/2014 03:38	-21.91647351	-21.91644761	-21.91647613	21.90391344	21.90394522	21.90400205
22/07/2014 03:43	-21.91647269	-21.91648055	-21.91650647	21.90391303	21.90394664	21.90394277
22/07/2014 03:48	-21.9165029	-21.91648009	-21.91655363	21.90386416	21.90396374	21.90384381
22/07/2014 03:53	-21.91714068	-21.91674447	-21.9169084	21.90310895	21.90350886	21.90337638
22/07/2014 03:58	-21.9179229	-21.91767965	-21.91768252	21.90208037	21.90199371	21.90222565
22/07/2014 04:03	-21.91829029	-21.91814217	-21.91817639	21.90158572	21.90160992	21.90162492
22/07/2014 04:08	-21.91833056	-21.91830469	-21.91850538	21.90156534	21.90157529	21.90152849
22/07/2014 04:13	-21.91835397	-21.91834761	-21.91850773	21.90156145	21.90156032	21.90152814
22/07/2014 04:18	-21.9183702	-21.91834833	-21.91851008	21.90155358	21.90154829	21.90152779
22/07/2014 04:23	-21.91836153	-21.91835068	-21.91851243	21.90155729	21.90154602	21.90152744
22/07/2014 04:28	-21.91835286	-21.91835128	-21.91851478	21.901561	21.90155111	21.90152709
22/07/2014 04:33	-21.91834419	-21.91835189	-21.91851713	21.90156471	21.90155619	21.90152673
22/07/2014 04:38	-21.91833553	-21.91835249	-21.9184966	21.90156842	21.90156128	21.90161391
22/07/2014 04:43	-21.91820031	-21.9183531	-21.91845962	21.90161568	21.90156636	21.90180092
22/07/2014 04:48	-21.9182324	-21.9183647	-21.91848409	21.90134473	21.90154617	21.90182847
22/07/2014 04:53	-21.91860132	-21.91833564	-21.91850857	21.90110875	21.90157428	21.90185602
22/07/2014 04:58	-21.91925701	-21.91858058	-21.91853305	21.90087142	21.90118261	21.90188358
22/07/2014 05:03	-21.91987196	-21.91871832	-21.9191925	21.90013737	21.90114546	21.90100061
22/07/2014 05:08	-21.92167162	-21.91962535	-21.92027711	21.89953188	21.90038268	21.89996613
22/07/2014 05:13	-21.92036848	-21.91989782	-21.92038531	21.89859607	21.89980518	21.89974064
22/07/2014 05:18	-21.92012991	-21.92005151	-21.92017843	21.89867882	21.89959525	21.89973037
22/07/2014 05:23	-21.91966723	-21.92004653	-21.91994847	21.89932822	21.89958419	21.89973223
22/07/2014 05:28	-21.91899794	-21.9190068	-21.91924821	21.90056156	21.90045271	21.90035619
22/07/2014 05:33	-21.9194328	-21.91928466	-21.91965588	21.90129997	21.90114899	21.90129507
22/07/2014 05:38	-21.92072268	-21.92045992	-21.92070442	21.90266681	21.90252884	21.90264688
22/07/2014 05:43	-21.92198408	-21.92204253	-21.92194302	21.90416501	21.904069	21.90420046
22/07/2014 05:48	-21.92263101	-21.92261585	-21.9224502	21.90532685	21.9056166	21.90555449
22/07/2014 05:53	-21.92270024	-21.92250187	-21.9225496	21.90586047	21.90590331	21.90590364
22/07/2014 05:58	-21.92281172	-21.9224347	-21.92251671	21.90587314	21.90576982	21.90588753
22/07/2014 06:03	-21.9224387	-21.9225294	-21.92253722	21.90588971	21.90584288	21.90606814
22/07/2014 06:08	-21.92262174	-21.92258427	-21.92260548	21.90578295	21.90583959	21.90612145
22/07/2014 06:13	-21.92301527	-21.92297459	-21.92287503	21.90527942	21.90580244	21.90563414
22/07/2014 06:18	-21.92352597	-21.92333267	-21.92328181	21.90467998	21.90493504	21.90479571
22/07/2014 06:23	-21.92355875	-21.92348189	-21.92330202	21.9047286	21.90483357	21.90479434
22/07/2014 06:28	-21.92359153	-21.92348803	-21.92332222	21.90477722	21.90483187	21.90479298
22/07/2014 06:33	-21.92362431	-21.92348816	-21.92334243	21.90482584	21.9048331	21.90479161
22/07/2014 06:38	-21.92365709	-21.92348829	-21.92336264	21.90487446	21.90483433	21.90479024
22/07/2014 06:43	-21.92368987	-21.92348817	-21.92338284	21.90492308	21.90483546	21.90478887
22/07/2014 06:48	-21.92368809	-21.92348709	-21.92340305	21.90493182	21.90483625	21.90478751
22/07/2014 06:53	-21.92368078	-21.92348601	-21.92342325	21.90493417	21.90483704	21.90478614
22/07/2014 06:58	-21.92367346	-21.92348493	-21.92344346	21.90493652	21.90483783	21.90478477
22/07/2014 07:03	-21.92366614	-21.92348385	-21.92346366	21.90493886	21.90483862	21.9047834
22/07/2014 07:08	-21.92365882	-21.92348277	-21.92347366	21.90494121	21.90483941	21.90477195
22/07/2014 07:13	-21.92353282	-21.92348169	-21.92329047	21.90481691	21.9048402	21.90457221
22/07/2014 07:18	-21.92337561	-21.92348061	-21.92330747	21.90465932	21.90484099	21.90461606
22/07/2014 07:23	-21.92337041	-21.92347953	-21.92342051	21.90466672	21.90484178	21.90464537
22/07/2014 07:28	-21.92336669	-21.92347845	-21.9234531	21.90467572	21.90484257	21.9046533
22/07/2014 07:33	-21.92336993	-21.92347737	-21.92345153	21.90468187	21.90484336	21.90465216
22/07/2014 07:38	-21.92337644	-21.92347629	-21.92344996	21.90468668	21.90484415	21.90465102
22/07/2014 07:43	-21.92338295	-21.92347529	-21.9234484	21.90469149	21.90484472	21.90464988
22/07/2014 07:48	-21.92338946	-21.92347469	-21.92344683	21.9046963	21.90484424	21.90464875
22/07/2014 07:53	-21.92339597	-21.92347408	-21.92344526	21.90470111	21.90484376	21.90464761
22/07/2014 07:58	-21.92340248	-21.92347347	-21.92344369	21.90470592	21.90484328	21.90464647
22/07/2014 08:03	-21.92340899	-21.92347286	-21.92344212	21.90471073	21.9048428	21.90464533
22/07/2014 08:08	-21.9234155	-21.92347225	-21.92344056	21.90471555	21.90484232	21.90464419
22/07/2014 08:13	-21.92342152	-21.92347164	-21.92343899	21.90472057	21.90484184	21.90464305
22/07/2014 08:18	-21.92342675	-21.92347104	-21.92343742	21.90472592	21.90484136	21.90464191
22/07/2014 08:23	-21.92343198	-21.92347043	-21.92343585	21.90473128	21.90484088	21.90464077
22/07/2014 08:28	-21.92343721	-21.92346982	-21.92343456	21.90473664	21.9048404	21.90464064
22/07/2014 08:33	-21.92344244	-21.92346921	-21.92343346	21.904742	21.90483992	21.90464123
22/07/2014 08:38	-21.92344767	-21.9234686	-21.92343235	21.90474735	21.90483944	21.90464182
22/07/2014 08:43	-21.92344425	-21.9234349	-21.92343125	21.90473862	21.90473726	21.90464241
22/07/2014 08:48	-21.92333157	-21.92338887	-21.92343469	21.90457633	21.90461282	21.90457488
22/07/2014 08:53	-21.92246298	-21.92288973	-21.92344272	21.90351008	21.90400925	21.90443861
22/07/2014 08:58	-21.92216086	-21.92243827	-21.92345074	21.90291035	21.90340246	21.90430235
22/07/2014 09:03	-21.92292391	-21.92303308	-21.92345877	21.90326581	21.9031121	21.90416608
22/07/2014 09:08	-21.92300163	-21.92350054	-21.92346679	21.90323906	21.90303469	21.90402982
22/07/2014 09:13	-21.92307935	-21.92351107	-21.92347481	21.9032123	21.90307669	21.90389355
22/07/2014 09:18	-21.92315707	-21.9235216	-21.92348284	21.90318555	21.90311869	21.90375729
22/07/2014 09:23	-21.92323479	-21.92353214	-21.92349086	21.90315879	21.90316069	21.90362102
22/07/2014 09:28	-21.92331251	-21.92354267	-21.92349889	21.90313204	21.90320269	21.90348476
22/07/2014 09:33	-21.92339023	-21.9235532	-21.92350691	21.90310529	21.90324469	21.90334849
22/07/2014 09:38	-21.92346794	-21.92356373	-21.92351493	21.90307853	21.90328669	21.90321223
22/07/2014 09:43	-21.92354566	-21.92357426	-21.92352296	21.90305178	21.90332869	21.90307596
22/07/2014 09:48	-21.92359652	-21.9235848	-21.92351417	21.90303125	21.90337069	21.90304075
22/07/2014 09:53	-21.92357403	-21.92359533	-21.92352658	21.90310803	21.90341269	21.90326271
22/07/2014 09:58	-21.92372539	-21.92383575	-21.92355308	21.90366875	21.9037299	21.90374759
22/07/2014 10:03	-21.92455171	-21.92436947	-21.92362931	21.90436451	21.90431107	21.90422489
22/07/2014 10:08	-21.92451996	-21.92453919	-21.92380399	21.90434045	21.90434734	21.90428556
22/07/2014 10:13	-21.92451967	-21.9245376	-21.9238653	21.90434151	21.90434665	21.90429255
22/07/2014 10:18	-21.92451938	-21.92453602	-21.92392662	21.90434256	21.90434597	21.90429955
22/07/2014 10:23	-21.9245191	-21.92453444	-21.92398793	21.90434361	21.90434528	21.90430655
22/07/2014 10:28	-21.92451881	-21.92453285	-21.92404924	21.90434466	21.9043446	21.90431354
22/07/2014 10:33	-21.92451852	-21.92453127	-21.92411056	21.90434571	21.90434392	21.90432054
22/07/2014 10:38	-21.92451823	-21.92452968	-21.92417187	21.90434677	21.90434323	21.90432753
22/07/2014 10:43	-21.92451794	-21.9245281	-21.92423319	21.90434782	21.90434255	21.90433453
22/07/2014 10:48	-21.92451766	-21.92452651	-21.9242945	21.90434887	21.90434186	21.90434152
22/07/2014 10:53	-21.92451737	-21.92452493	-21.92435582	21.90434992	21.90434118	21.90434852
22/07/2014 10:58	-21.92451708	-21.92452334	-21.92441713	21.90435098	21.9043405	21.90435551
22/07/2014 11:03	-21.92451679	-21.92452176	-21.92447845	21.90435203	21.90433981	21.90436251
22/07/2014 11:08	-21.92451651	-21.92452017	-21.9245143	21.90435308	21.90433913	21.90436627
22/07/2014 11:13	-21.92451622	-21.92451859	-21.92451431	21.90435413	21.90433844	21.90436546
22/07/2014 11:18	-21.92451593	-21.92451709	-21.92451432	21.90435519	21.90433791	21.90436465
22/07/2014 11:23	-21.92451564	-21.92451701	-21.92451433	21.90435624	21.90433981	21.90436385
22/07/2014 11:28	-21.92451536	-21.92451693	-21.92451434	21.90435729	21.9043417	21.90436304
22/07/2014 11:33	-21.92451507	-21.92451684	-21.92451434	21.90435834	21.90434359	21.90436224
22/07/2014 11:38	-21.92451478	-21.92451676	-21.92451435	21.90435939	21.90434549	21.90436143
22/07/2014 11:43	-21.92451449	-21.92451667	-21.92451436	21.90436045	21.90434738	21.90436063
22/07/2014 11:48	-21.9245142	-21.92451659	-21.92451437	21.9043615	21.90434927	21.90435982
22/07/2014 11:53	-21.92451392	-21.9245165	-21.92451438	21.90436255	21.90435116	21.90435901
22/07/2014 11:58	-21.92451363	-21.92451642	-21.92451439	21.9043636	21.90435306	21.90435821
22/07/2014 12:03	-21.92451334	-21.92451633	-21.92451439	21.90436466	21.90435495	21.9043574
22/07/2014 12:08	-21.92451305	-21.92451625	-21.92451321	21.90436571	21.90435684	21.90435867
22/07/2014 12:13	-21.92451277	-21.92451617	-21.92451005	21.90436676	21.90435874	21.90436339
22/07/2014 12:18	-21.92451248	-21.92451762	-21.92450689	21.90436781	21.90436416	21.90436811
22/07/2014 12:23	-21.92448251	-21.92452428	-21.92450373	21.90440327	21.90438158	21.90437282
22/07/2014 12:28	-21.92444138	-21.92452938	-21.92450057	21.90445167	21.90439454	21.90437754
22/07/2014 12:33	-21.92440026	-21.92451999	-21.92451027	21.90450006	21.90436626	21.90437878
22/07/2014 12:38	-21.92438962	-21.92450816	-21.92452072	21.90452421	21.9043419	21.90437981
22/07/2014 12:43	-21.92442282	-21.92447424	-21.92453116	21.9045135	21.90435411	21.90438084
22/07/2014 12:48	-21.92445602	-21.92447619	-21.92453367	21.90450279	21.90435443	21.90438066
22/07/2014 12:53	-21.92448922	-21.92447814	-21.9245347	21.90449208	21.90435474	21.90438026
22/07/2014 12:58	-21.92452242	-21.92448009	-21.92453573	21.90448137	21.90435506	21.90437986
22/07/2014 13:03	-21.92455562	-21.92448204	-21.92453676	21.90447066	21.90435538	21.90437946
22/07/2014 13:08	-21.92458882	-21.92448399	-21.92453779	21.90445995	21.9043557	21.90437905
22/07/2014 13:13	-21.92462202	-21.92448594	-21.92453882	21.90444924	21.90435601	21.90437865
22/07/2014 13:18	-21.92462415	-21.92448789	-21.92453985	21.90443681	21.90435633	21.90437825
22/07/2014 13:23	-21.9245634	-21.92448984	-21.92454088	21.90443658	21.90435665	21.90437785
22/07/2014 13:28	-21.92446266	-21.92449179	-21.92454191	21.90449543	21.90435697	21.90437744
22/07/2014 13:33	-21.92444559	-21.92449374	-21.92454294	21.90446295	21.90435729	21.90437704
22/07/2014 13:38	-21.92445381	-21.92449569	-21.92454397	21.90441414	21.9043576	21.90437664
22/07/2014 13:43	-21.92445979	-21.92449762	-21.924545	21.90442902	21.90435807	21.90437624
22/07/2014 13:48	-21.92454068	-21.9244993	-21.92454465	21.90437716	21.9043605	21.9043762
22/07/2014 13:53	-21.92454136	-21.92450099	-21.92454415	21.90437684	21.90436294	21.9043762
22/07/2014 13:58	-21.92454205	-21.92450268	-21.92454365	21.90437651	21.90436537	21.9043762
22/07/2014 14:03	-21.92454273	-21.92450437	-21.92454315	21.90437619	21.9043678	21.9043762
22/07/2014 14:08	-21.92454341	-21.92450605	-21.92454265	21.90437586	21.90437024	21.9043762
22/07/2014 14:13	-21.9245441	-21.92450774	-21.92454215	21.90437554	21.90437267	21.9043762
22/07/2014 14:18	-21.92454478	-21.92450943	-21.92454165	21.90437521	21.90437511	21.9043762
22/07/2014 14:23	-21.92454547	-21.92451111	-21.92454114	21.90437489	21.90437754	21.9043762
22/07/2014 14:28	-21.92454615	-21.9245128	-21.92453203	21.90437456	21.90437998	21.90437407
22/07/2014 14:33	-21.92454684	-21.92451449	-21.92452206	21.90437423	21.90438241	21.90437172
22/07/2014 14:38	-21.92454752	-21.92451618	-21.92451517	21.90437391	21.90438485	21.90437057
22/07/2014 14:43	-21.9245482	-21.92451786	-21.9245191	21.90437358	21.90438728	21.9043736
22/07/2014 14:48	-21.92454717	-21.92451955	-21.92452303	21.90437383	21.90438971	21.90437663
22/07/2014 14:53	-21.92453459	-21.92452124	-21.92452696	21.90437795	21.90439215	21.90437966
22/07/2014 14:58	-21.92452736	-21.92452293	-21.92453088	21.90437991	21.90439458	21.90438269
22/07/2014 15:03	-21.92452979	-21.92452223	-21.92453481	21.90437798	21.90440868	21.90438572
22/07/2014 15:08	-21.92453222	-21.92452293	-21.92453874	21.90437606	21.90441208	21.90438874
22/07/2014 15:13	-21.92453465	-21.92452617	-21.92454267	21.90437413	21.90440528	21.90439177
22/07/2014 15:18	-21.92453707	-21.92452867	-21.9245466	21.9043722	21.904408	21.9043948
22/07/2014 15:23	-21.9245395	-21.92453117	-21.92455053	21.90437027	21.90441073	21.90439783
22/07/2014 15:28	-21.92454193	-21.92453367	-21.92455446	21.90436834	21.90441345	21.90440086
22/07/2014 15:33	-21.92454435	-21.92453617	-21.92455838	21.90436642	21.90441617	21.90440389
22/07/2014 15:38	-21.92454678	-21.92453867	-21.9245603	21.90436449	21.9044189	21.90440691
22/07/2014 15:43	-21.92454921	-21.92454117	-21.9245451	21.90436256	21.90442162	21.90440981
22/07/2014 15:48	-21.92455163	-21.92454367	-21.92455885	21.90436063	21.90442434	21.9044012
22/07/2014 15:53	-21.92455406	-21.92454617	-21.92456616	21.9043587	21.90442707	21.90439941
22/07/2014 15:58	-21.9245526	-21.92454867	-21.92456707	21.9043608	21.90442979	21.90440176
22/07/2014 16:03	-21.92454307	-21.92455117	-21.92456798	21.90437127	21.90443251	21.90440411
22/07/2014 16:08	-21.92454097	-21.92455367	-21.92456888	21.90439176	21.90443524	21.90440645
22/07/2014 16:13	-21.92454712	-21.92455577	-21.92456979	21.90441195	21.90443571	21.9044088
22/07/2014 16:18	-21.92452358	-21.92455725	-21.9245707	21.90438916	21.90443265	21.90441115
22/07/2014 16:23	-21.92449527	-21.92455872	-21.92457161	21.90437773	21.90442959	21.9044135
22/07/2014 16:28	-21.92449779	-21.92456019	-21.92457251	21.90437841	21.90442654	21.90441585
22/07/2014 16:33	-21.92450031	-21.92456166	-21.92457342	21.90437909	21.90442348	21.9044182
22/07/2014 16:38	-21.92450283	-21.92456314	-21.92457433	21.90437976	21.90442042	21.90442055
22/07/2014 16:43	-21.92450534	-21.92456397	-21.92457524	21.90438044	21.90441787	21.90442289
22/07/2014 16:48	-21.92450786	-21.92455894	-21.92457615	21.90438111	21.90441956	21.90442524
22/07/2014 16:53	-21.92451038	-21.92452248	-21.9245736	21.90438179	21.90444084	21.90442193
22/07/2014 16:58	-21.9245129	-21.92450321	-21.92456972	21.90438246	21.90443967	21.90441643
22/07/2014 17:03	-21.92451542	-21.9245011	-21.92456584	21.90438314	21.90444228	21.90441092
22/07/2014 17:08	-21.92451793	-21.92451292	-21.92456196	21.90438381	21.90444257	21.90440541
22/07/2014 17:13	-21.92451477	-21.92451691	-21.92455808	21.90439794	21.90443241	21.90439991
22/07/2014 17:18	-21.9245187	-21.9245209	-21.92455419	21.90440101	21.90442224	21.9043944
22/07/2014 17:23	-21.92454288	-21.9245253	-21.92455031	21.9043649	21.90444029	21.90438889
22/07/2014 17:28	-21.92454338	-21.92452651	-21.92454643	21.90436487	21.90443269	21.90438338
22/07/2014 17:32	-21.92454387	-21.92452689	-21.92454255	21.90436484	21.90441694	21.90437788
22/07/2014 17:37	-21.92454437	-21.92452727	-21.92453867	21.90436481	21.9044012	21.90437237
22/07/2014 17:42	-21.92454486	-21.92452766	-21.92453478	21.90436478	21.90438545	21.90436686
22/07/2014 17:47	-21.92454536	-21.92452804	-21.9245309	21.90436475	21.9043697	21.90436136
22/07/2014 17:52	-21.92454585	-21.92453181	-21.9245166	21.90436472	21.90436444	21.90435196
22/07/2014 17:57	-21.92454609	-21.92453355	-21.92447942	21.90436361	21.90436692	21.90433522
22/07/2014 18:02	-21.92454574	-21.9245321	-21.92448382	21.90435999	21.90436954	21.90433787
22/07/2014 18:07	-21.92454539	-21.92453064	-21.92448476	21.90435637	21.90437215	21.9043401
22/07/2014 18:12	-21.92454504	-21.92452918	-21.92448311	21.90435275	21.90437476	21.90434204
22/07/2014 18:17	-21.92454469	-21.92452773	-21.92448146	21.90434913	21.90437738	21.90434397
22/07/2014 18:22	-21.92454434	-21.92452627	-21.92447981	21.9043455	21.90437999	21.9043459
22/07/2014 18:27	-21.92454399	-21.92452482	-21.92447816	21.90434188	21.9043826	21.90434784
22/07/2014 18:32	-21.92454364	-21.92452336	-21.92447652	21.90433826	21.90438522	21.90434977
22/07/2014 18:37	-21.92454329	-21.92452191	-21.92447487	21.90433464	21.90438713	21.9043517
22/07/2014 18:42	-21.92453421	-21.92452046	-21.92447322	21.90433263	21.90438627	21.90435364
22/07/2014 18:47	-21.92451509	-21.92451902	-21.92447157	21.90433249	21.90438541	21.90435557
22/07/2014 18:52	-21.92451211	-21.92451757	-21.92446992	21.904335	21.90438455	21.9043575
22/07/2014 18:57	-21.92452946	-21.92451613	-21.92446827	21.90434049	21.90438369	21.90435943
22/07/2014 19:02	-21.92452934	-21.92451469	-21.92446662	21.90434247	21.90438283	21.90436137
22/07/2014 19:07	-21.92452923	-21.92451324	-21.92446597	21.90434444	21.90438197	21.90436164
22/07/2014 19:12	-21.92452911	-21.9245118	-21.92446591	21.90434642	21.90438111	21.90436089
22/07/2014 19:17	-21.924529	-21.92451035	-21.92446586	21.90434839	21.90438025	21.90436014
22/07/2014 19:22	-21.92452888	-21.92450891	-21.92446581	21.90435037	21.90437939	21.90435939
22/07/2014 19:27	-21.92452877	-21.92450746	-21.92446575	21.90435235	21.90437853	21.90435864
22/07/2014 19:32	-21.92452865	-21.92450602	-21.92446571	21.90435432	21.90437767	21.9043579
22/07/2014 19:37	-21.92452853	-21.92450458	-21.92446761	21.9043563	21.90437681	21.90435865
22/07/2014 19:42	-21.92452842	-21.92450313	-21.9244695	21.90435827	21.90437596	21.90435939
22/07/2014 19:47	-21.9245283	-21.92450169	-21.9244714	21.90436025	21.9043751	21.90436013
22/07/2014 19:52	-21.92452819	-21.92450024	-21.9244733	21.90436223	21.90437424	21.90436087
22/07/2014 19:57	-21.92452832	-21.9244988	-21.92447519	21.9043641	21.90437338	21.90436161
22/07/2014 20:02	-21.92452919	-21.9245008	-21.92447709	21.90436566	21.90437423	21.90436235
22/07/2014 20:07	-21.92453006	-21.92450371	-21.92447898	21.90436722	21.90437554	21.90436309
22/07/2014 20:12	-21.92453093	-21.92450661	-21.92448088	21.90436879	21.90437684	21.90436383
22/07/2014 20:17	-21.9245318	-21.92450952	-21.92448278	21.90437035	21.90437814	21.90436457
22/07/2014 20:22	-21.92453267	-21.9245109	-21.92448467	21.90437191	21.90437797	21.90436531
[truncated: 4,561,446 more chars]
